# Supplementary material for: A cattle graph genome incorporating global breed diversity
Source: Nat Commun. 2022 Feb 17;13:910. doi: 10.1038/s41467-022-28605-0 (PMC8854726; doi:10.1038/s41467-022-28605-0)
Supplement: Supplementary file 11 — Source Data [file 41467_2022_28605_MOESM11_ESM.xlsx]

## Sheet: Figure 1
AnimalID	PC1	PC2	PC3	PC4	PC5	PC6	PC7	PC8	PC9	PC10	PC11	PC12	PC13	PC14	PC15	PC16	PC17	PC18	PC19	PC20
Angus-186	0.0695269	0.0393368	-0.0230702	0.0395311	0.101651	0.00147866	0.0139086	-0.0780016	0.00719027	0.0603156	0.229348	0.224196	0.0785093	-0.0182209	-0.0930232	0.0587192	0.0454612	-0.109881	0.013087	0.0103277
Angus-261	0.0698074	0.0399424	-0.0212547	0.0373618	0.0956045	-0.00281181	0.0222504	-0.0874433	0.00121831	0.0604951	0.272239	0.265187	0.0701767	-0.0158233	-0.0982063	0.0742128	0.0718509	-0.136802	0.0307351	0.0184285
Angus-294	0.0705266	0.040361	-0.0205117	0.0320456	0.0954421	-0.00545403	0.0150069	-0.0717495	0.0141362	0.0599721	0.216489	0.212644	0.0608544	-0.00863741	-0.0799437	0.0413867	0.0595099	-0.112184	0.0210982	0.0184726
Angus-342	0.0703384	0.0395762	-0.0214559	0.0361996	0.106507	-0.00888697	0.0149487	-0.101206	0.0245495	0.0631764	0.266314	0.251602	0.0660855	-0.00348534	-0.0829849	0.0878831	0.117992	-0.109182	0.00663122	-0.0014492
Ankole-BT200001	-0.0257795	-0.0598848	-0.0401912	0.0113593	-0.0102067	-0.105074	0.0203902	0.0317545	0.176526	0.066583	-0.0209929	-0.00311606	0.022453	0.0405687	-0.00231778	-0.0040392	-0.0101792	0.0164434	0.0767453	-0.0065615
Ankole-BT200015	-0.0236483	-0.0687347	-0.034671	0.011135	-0.00694806	-0.122524	0.0218186	0.0381184	0.277669	0.102845	-0.00683996	-0.0235677	0.0540805	0.0257406	0.0133066	-0.00344565	0.0766661	0.0655935	0.0939541	-0.0640259
Ankole-BT200050	-0.0216068	-0.07555	-0.0403199	0.00617001	-0.00578514	-0.125729	0.0213077	0.0318007	0.284604	0.0892315	-0.0102659	-0.0284322	0.056123	0.0254432	0.00699909	-0.00466238	0.0579961	0.0341732	0.135442	-0.0711921
Ankole-BT200109	-0.0257948	-0.0686305	-0.0353273	0.0117604	-0.00919434	-0.115451	0.0254988	0.0297613	0.261766	0.093132	-0.0196504	-0.0163803	0.0612689	0.0227031	0.0121323	0.0177134	0.0697988	0.0609805	0.0942147	-0.0829771
Ankole-BT200111	-0.0266698	-0.0696372	-0.0476154	0.00488118	-0.0119995	-0.120524	0.00837879	0.0475966	0.193045	0.0652354	0.00296292	0.00547378	0.0487914	0.0134336	-0.00549293	0.0153862	-0.00276956	-0.00799246	0.119747	-0.016281
Ankole-BT200122	-0.0255874	-0.0685319	-0.0414926	0.0114606	-0.0107196	-0.124541	0.0219248	0.0346912	0.254583	0.100179	-0.0133784	-0.0213242	0.04336	0.0134781	0.00844304	-0.0243186	0.0017798	0.0124223	0.122225	-0.00743276
Ankole-BT200123	-0.0223558	-0.0664699	-0.0350824	0.0106937	-0.00678649	-0.107742	0.0127681	0.0328233	0.219161	0.0672265	4.00707e-06	-0.0150628	0.0473292	0.0372215	-0.0036397	-0.0224766	-0.0271318	0.000472071	0.142255	0.0140589
Ankole-BT200135	-0.0233864	-0.0658088	-0.037367	0.0110215	-0.00272391	-0.102378	0.0153874	0.021782	0.187824	0.0653829	-0.00758588	-0.0160442	0.0206303	0.0095325	0.00209042	-0.0133477	-0.00882257	-0.0250773	0.0825407	-0.00107168
BF011001	0.0434829	-0.14404	0.0728069	-0.0606363	0.00974414	0.0157566	0.00803758	-0.0150088	-0.00875496	-0.143927	0.037632	-0.0399126	0.175514	0.0481967	0.0404272	-0.018715	-0.0154754	-0.018664	-0.0119513	0.00985562
BF011701	0.04516	-0.140347	0.068348	-0.0603631	0.00197085	0.0163289	0.024422	-0.00196967	-0.00116584	-0.154747	0.0339245	-0.0372389	0.175323	0.0425495	0.0481169	-0.0114733	-0.00414376	-0.019821	-0.0179605	0.00642894
BF011902	-0.0097004	-0.0949759	-0.00412863	-0.0213046	0.0105532	0.0410725	0.00788084	-0.012187	0.0051619	-0.133804	0.038922	-0.0102762	0.0586486	0.0253417	-0.0239408	0.0120866	0.0262371	0.016158	-0.0251044	-0.025907
BF012401	0.0495481	-0.148826	0.079053	-0.0583672	0.00807544	0.0079837	0.0113197	0.00351246	-0.0194225	-0.13919	0.036111	-0.0323088	0.195727	0.0612489	0.0351501	-0.0235154	-0.080429	-0.062114	0.00278438	0.047716
BF020502	0.0530038	-0.149961	0.0807728	-0.0624544	0.0112736	0.0125898	0.0149667	-0.0173948	-0.0192583	-0.151926	0.0515514	-0.0625976	0.203464	0.0673359	0.0409499	-0.00852269	-0.0466085	-0.0258094	-0.0243778	0.0290052
BF020902	0.0519871	-0.151083	0.0788719	-0.0689865	0.0133641	0.0141342	0.00762173	-0.0149586	-0.0150146	-0.140957	0.0444448	-0.030633	0.195361	0.0495585	0.0332619	-0.0221389	-0.0475731	-0.0349473	-0.0026043	0.0113933
BF022302	0.0541848	-0.153292	0.0869836	-0.0636617	0.00869968	0.0212477	0.0077205	-0.0191462	-0.0209504	-0.159009	0.0426016	-0.057871	0.2421	0.0967803	0.0513261	-0.0156343	-0.0494113	-0.0130869	-0.0508965	0.0191852
BH1	0.000489328	0.0336977	0.0442999	0.0213295	-0.0211848	-0.0177755	0.0103474	0.0162645	0.00910675	-0.00840903	-0.00138868	0.0234393	-0.0132218	0.0140873	0.0462112	-0.021908	-0.0303877	-0.00461357	0.0161755	0.0725155
BH2	0.0230615	0.0198836	0.0293809	0.0370156	0.0154701	-0.0103792	0.00273923	0.0376515	-0.00502239	-0.0110271	-0.0333452	0.0294473	-0.0122622	0.0844233	0.0290654	-0.020793	-0.00670049	0.00705667	0.00958751	-0.000240885
BH4	0.0287956	0.0264374	0.0261423	0.0301551	0.0387438	-0.0195217	0.00426764	0.0455933	-0.0088227	-0.00867851	-0.043415	0.020579	-0.017123	0.0917537	0.00341642	-0.0368381	0.011217	0.0102009	-0.00450087	0.0213901
BH5	0.0347218	0.0260899	0.0214915	0.0424592	0.0250511	-0.0116262	0.00528082	0.0366488	-0.0168857	-0.0123763	-0.011603	0.0537443	-0.00667789	0.0762821	0.025486	-0.00933988	0.00937796	-0.0168016	-0.0201605	0.00103074
BH8	0.0531832	0.023361	-0.000960381	0.0267681	-0.00608236	0.0155264	0.0063339	0.0183717	0.000586437	-0.0193933	0.010441	0.0181144	0.00878352	-0.010098	0.0294918	-0.0104851	0.0405514	0.023329	-0.0189205	-0.0191804
2612	-0.0541832	-0.0356143	-0.093334	0.0213453	-0.0146647	-0.135016	-0.000179715	-0.033083	-0.16475	0.0198253	0.000904662	-0.0215514	0.0390146	0.0291857	0.0161132	-0.010232	0.0119457	-0.0137578	0.0707173	0.00136756
37506E	-0.055001	-0.0308665	-0.0837421	0.0242937	-0.00825447	-0.0810402	0.0122233	-0.0315224	-0.0929847	-0.0107325	0.00628829	-0.0283306	0.0144641	-0.0200695	0.0268631	0.0118652	0.0550686	0.00324016	-0.0435306	-0.0128192
392205G	-0.0562062	-0.0275797	-0.0954212	0.021963	-0.0135753	-0.118814	0.00978731	-0.02593	-0.153021	0.0212175	0.0103361	-0.0330603	0.0136808	0.00175822	0.0234679	0.00115284	-0.0030935	-0.0138808	0.0804845	-0.000507383
439	-0.0538502	-0.0305513	-0.0966024	0.0337934	-0.00976641	-0.128165	0.0145025	-0.0349284	-0.149768	0.0318257	-0.00596354	-0.0208821	0.0319656	0.0094404	0.0278951	-0.0010309	0.0281658	0.0123677	0.0892723	0.0017333
467	-0.0550021	-0.0339932	-0.0991961	0.0333013	-0.0222896	-0.155195	0.0237458	-0.0265367	-0.176232	0.0447751	0.00453141	-0.0257095	0.0677725	-0.0142473	0.00420959	0.000965773	0.0554789	0.0244363	0.0729553	-0.0791276
587	-0.0546979	-0.0309609	-0.0992821	0.0351142	-0.00896906	-0.157313	0.0189319	-0.0316493	-0.187386	0.0257228	0.00134983	-0.0390411	0.0535592	0.0213033	0.022685	0.00420761	0.0472909	0.0457795	0.0741347	-0.0306992
672	-0.0573896	-0.032294	-0.098731	0.0280489	-0.0112926	-0.118554	0.0113021	-0.0444813	-0.12059	0.00630883	0.015055	-0.0369739	0.0476666	-0.013591	0.0229191	0.029102	0.0663859	0.0295208	-0.0669167	-0.0153732
1304	-0.0529304	-0.0384094	-0.0921083	0.0293635	-0.0119416	-0.139809	0.0105581	-0.0274764	-0.140078	0.0171804	0.00678714	-0.00700242	0.024211	-0.0162945	0.0273934	-0.00206835	0.0191704	-0.0124157	0.00451541	-0.00531417
1688	-0.0534498	-0.0376726	-0.0933039	0.0294101	-0.00744972	-0.144979	0.010126	-0.0382492	-0.168778	0.023036	0.00746095	-0.017491	0.0300501	-0.0179742	0.0411618	0.0147747	0.0329759	-0.00160337	-0.0122108	0.00371117
2684	-0.0560312	-0.0352733	-0.0908575	0.0303196	-0.0146536	-0.0922373	0.00901135	-0.0139651	-0.0877371	0.0190278	-0.0205013	-0.000914754	0.0265421	0.00633607	0.00395111	-0.000643818	-0.00570653	0.00120884	-0.0138884	0.0316063
2754	-0.0535309	-0.0343226	-0.0912401	0.034251	-0.00808731	-0.123039	-0.000746599	-0.0257962	-0.145841	-0.00190688	0.0177724	0.00224424	0.0362093	-0.0151594	0.0316688	0.0224637	0.0139333	0.0214892	-0.0220094	-0.0242124
2794	-0.0575885	-0.031372	-0.096096	0.0310542	-0.0234028	-0.115597	0.00475913	-0.0188271	-0.133224	0.0246021	-0.00587556	-0.0217986	0.0643737	0.0073932	-0.0156635	-0.0244561	0.0255991	0.0103776	0.0592479	-0.0449542
3265	-0.0530781	-0.0316312	-0.101985	0.0342667	-0.0170065	-0.158673	0.00970114	-0.0235344	-0.196968	0.0292474	0.00974762	-0.0230179	0.0427283	0.00691037	0.0219873	-0.0273284	0.0379617	0.0512246	0.145971	-0.0325937
3321	-0.0493047	-0.0341184	-0.0907417	0.03	-0.0137947	-0.132341	0.00640504	-0.0231566	-0.150279	-0.00380325	0.00171593	-0.0347861	0.0521813	0.015681	-0.0225676	-0.0259624	-0.0115239	-0.00268035	0.0670613	-0.0233162
3324	-0.0536675	-0.0337771	-0.0974296	0.0320418	-0.00675038	-0.138373	0.0066415	-0.0223643	-0.184425	0.00341603	0.00705293	-0.0333325	0.0359748	-0.00333072	0.0257132	0.0139398	0.0238194	0.0297017	0.0839178	-0.047724
Brahman-BRAAUSM001	-0.0907382	0.0130122	-0.0842611	0.0252817	0.0176936	0.17866	-0.0853025	-0.00218603	-7.4494e-05	0.0908865	-0.00665215	-0.045887	0.12001	0.0378263	0.00105871	0.0309977	-0.0037688	0.0281176	-0.0035787	-0.000696957
Brahman-BRAAUSM002	-0.0872731	0.0116298	-0.0885968	0.0259843	0.0202854	0.223811	-0.112218	-0.0122013	0.0193265	0.104985	-0.00221311	-0.0857463	0.168148	0.0656487	0.0103185	0.0791151	0.0848301	0.0900672	-0.0623053	-0.0561809
Brahman-BRAAUSM003	-0.0840654	0.0147586	-0.0838954	0.0227564	0.0166292	0.211888	-0.104227	-0.00443632	0.00514775	0.122333	-0.0106941	-0.0675159	0.18337	0.068937	0.010186	0.0612641	0.0501167	0.0696423	-0.0339386	-0.0169067
Brahman-BRAAUSM004	-0.0854182	0.0157106	-0.0892243	0.0295221	0.0232486	0.217487	-0.107882	0.00423657	0.0213326	0.134186	-0.00503897	-0.0679319	0.195748	0.0735577	0.00974934	0.0442908	0.0314054	0.0701644	-0.0601793	-0.00595542
Brahman-BRAAUSM046	-0.0869748	0.0118817	-0.0881026	0.0222261	0.0299194	0.197226	-0.0821704	-0.0163827	0.00678345	0.0958685	-0.000670958	-0.0758432	0.148731	0.0573376	-0.00136179	0.0619442	0.0814034	0.0826996	-0.0678389	-0.06609
BrownSwiss-DNA45641	0.0666639	0.0252456	-0.00186542	0.0774702	0.0922328	0.0078599	0.0118551	0.17189	-0.0200672	-0.0135597	-0.107366	-0.0174912	0.0791818	-0.247816	-0.0746774	0.12346	-0.0422582	-0.051844	0.031042	-0.00593827
BrownSwiss-NDA002	0.0668236	0.02584	-0.00363552	0.071674	0.0842689	0.02239	0.00561604	0.205202	-0.0350838	-0.0410467	-0.138736	-0.0116441	0.128459	-0.307131	-0.0992414	0.160029	-0.0468278	-0.0360153	0.0489694	-0.0178721
BrownSwiss-RM721	0.0659528	0.0243512	0.00154394	0.0701979	0.0850509	0.0052099	0.0105375	0.189099	-0.0308238	-0.0518944	-0.131041	-0.00315116	0.101352	-0.280029	-0.0799118	0.173723	0.00448095	-0.013262	0.0177975	-0.0304338
BrownSwiss-RM723	0.0667088	0.0249338	-0.00185127	0.0761087	0.0854165	0.0176711	0.0228832	0.190825	-0.0310867	-0.027497	-0.141577	-0.00509281	0.112954	-0.299841	-0.0854493	0.146485	-0.0396277	-0.0420284	0.0606361	-0.0130398
CDM3	0.0382235	0.0135603	0.0193711	0.0699255	-0.0637433	0.0178287	-0.00365972	-0.00127303	0.0066711	0.0139487	0.0189486	0.0207301	-0.0101731	-0.00731664	0.104859	-0.0119119	-0.0411335	0.0182165	-0.0161378	0.0638217
CDM7	0.0374231	0.011102	0.0298182	0.0780507	-0.0798318	0.0227119	-0.00372109	-0.0108635	-0.000926013	0.0121896	0.0418594	0.029156	-0.00230125	-0.0201477	0.119293	-0.0744974	-0.0522909	0.0317011	0.0001544	0.0338027
Charolais-SAMN01915354	0.0632168	0.020675	-0.00388437	0.0497922	0.0625834	0.000685289	-0.000422384	0.0466928	-0.0077181	-0.0176217	5.53687e-05	0.0135206	-0.00935933	0.0545116	-0.0360432	-0.0251836	0.0344473	0.0218508	-0.0474013	-0.0180328
Charolais-SAMN02842704	0.0705811	0.0415751	-0.0146474	0.0628501	0.137561	-0.00604432	-0.00375598	-0.28442	0.0530697	-0.0339872	-0.176327	-0.0642845	-0.01108	-0.0128589	0.00548307	-0.00821521	-0.0430618	-0.0274717	0.0235347	0.0145577
Charolais-SAMN02842705	0.0703216	0.0366206	-0.0142261	0.0453415	0.1364	-0.00691158	-0.0116923	-0.288134	0.051667	-0.0494802	-0.161651	-0.0604299	-0.0137217	-0.0300079	0.0232826	0.0190555	-0.00245018	0.00601648	-0.008966	0.00938005
Charolais-SAMN02842706	0.0699837	0.0433551	-0.0211799	0.0372109	0.10817	0.0018569	0.0126161	-0.083387	0.00954145	0.0440751	0.233646	0.214653	0.058045	-0.0142722	-0.0673158	0.0785425	0.0939409	-0.0926178	0.00205526	-0.00836351
Charolais-SAMN02843108	0.0618273	0.0264752	-0.0094908	0.0501529	0.0717756	-0.00813763	0.00551835	0.0163864	-0.021594	-0.00302394	-0.0123587	0.0353066	-0.00278934	0.0548175	-0.0270587	-0.0428601	0.0350161	-0.00772549	-0.0144807	-0.00092871
AHWD1	0.0108891	0.0369594	0.0255188	0.00224956	-0.00766393	-0.00296248	0.00388068	0.00627382	-0.00683702	0.00354804	0.00763482	0.0076898	-0.00621361	0.0122095	0.036723	0.0114846	-0.0468378	-0.024145	-0.0240532	-0.039472
AHWD2-M	-0.0318402	0.0425012	0.0779565	-0.00123804	-0.0205424	-0.0162103	0.00658036	-0.00655146	0.00126969	-0.0119056	0.0183916	0.00685606	-0.0164378	-0.0053528	0.0259385	0.040625	0.0834602	0.0562949	-0.0552756	-0.0402774
DZ12	-0.077811	0.0358919	0.0192035	-0.0100481	0.00700952	0.0485534	-0.0129193	0.006057	-0.00480106	0.0178628	-0.0148442	0.00674553	0.0087498	-0.0143961	0.00259179	-0.0265416	-0.0499753	-0.059097	0.013504	-0.0368638
DZ2	-0.0800417	0.0360487	0.0164533	-0.0137404	0.011681	0.0344872	-0.0156991	-0.000209151	-0.00781975	0.0151869	0.00174377	-0.00566037	0.00291296	-0.00376558	-0.00219512	-0.0352614	-0.0316838	-0.0588265	0.0384001	-0.0349875
DZ3	-0.0728777	0.0383179	0.0248461	-0.00810381	0.00174309	0.0301316	-0.0199989	-0.00166108	-0.00249733	0.030506	-0.00786723	-0.00243742	0.00700654	-0.0132566	0.0062701	-0.0343409	-0.0309605	-0.0426373	0.0505861	-0.0263601
DZ4	-0.0791732	0.0344355	0.00690233	-0.0144309	0.0104141	0.0392742	-0.0171651	-0.00392904	-0.00116493	0.0178766	0.0175462	0.00295892	0.0193479	-0.0179469	-0.0165884	-0.0231515	-0.044509	-0.0460798	0.0212353	-0.0162713
DZ7	-0.0865746	0.0358803	0.0134698	-0.0172437	0.0221755	0.0367268	-0.0189664	0.00583901	0.0074639	0.0144531	-0.018107	0.00779796	0.00311937	0.00570102	0.00382432	-0.0193038	-0.0442714	-0.0355817	0.036029	0.00455409
DZ9	-0.0819718	0.0405209	0.0199957	-0.0191371	0.00918436	0.0299091	-0.0172305	0.00930981	-0.00143857	0.0295144	0.00249142	0.00970673	0.0166557	-0.0169293	-0.00213405	-0.0361433	-0.0433334	-0.045303	0.0309541	-0.0415445
SN020102	-0.0326387	-0.0707533	-0.0342833	-0.00856823	-0.00299038	0.0449681	0.0146807	-0.017463	0.00721903	-0.117931	0.0275857	0.0347754	-0.0908909	-0.0185247	-0.0337605	0.0165954	0.0344995	0.0252387	-0.00939148	-0.0328052
SN020406	-0.03522	-0.0638481	-0.0321763	-0.0105883	0.00682041	0.0540754	0.00995389	0.00541427	0.00517906	-0.117986	0.00032321	0.046144	-0.124287	0.00811406	-0.0514369	-0.0235554	0.0179922	0.0443427	0.124381	-0.0616705
SN020509	-0.0320678	-0.0709927	-0.0332683	-0.00821401	0.000112156	0.0554891	0.0125551	-0.000865033	0.0144058	-0.112344	0.0314233	0.00871113	-0.0607429	-0.0266423	-0.0308092	-0.00082013	0.0380624	0.0444384	0.0617934	-0.00740477
SN020813	-0.0368291	-0.0602101	-0.0338953	-0.00855635	-0.00259808	0.0692723	0.037667	-0.00878985	-0.0101543	-0.0996783	-0.00576913	0.0325841	-0.0867583	-0.033822	-0.0271191	-0.0340889	-0.0621667	0.00362143	0.101897	-0.0405868
SN021220	-0.0310369	-0.0705365	-0.030282	-0.00275627	0.00283052	0.0629996	0.0272696	-0.000267391	0.0147608	-0.115194	0.0126538	0.0309983	-0.108312	-0.0386419	-0.0215912	0.0213346	0.0419609	0.057137	0.0268175	-0.0237983
SN021524	-0.0303359	-0.0698684	-0.0276957	-0.0125291	0.00836457	0.0368859	0.016517	-0.00623838	0.0110984	-0.11391	0.0310848	0.0317948	-0.0485604	-0.0223286	-0.00421661	0.0384198	0.0486025	0.053848	0.0250018	-0.0533703
SN022032	-0.0285571	-0.0677424	-0.0251704	-0.0156043	-0.00836516	0.0558651	0.0084943	0.00331987	0.0152223	-0.0906508	-0.00502815	0.0248497	-0.0602862	0.0115982	-0.0509304	-0.0238431	-0.0341164	-0.00392176	0.125876	0.00348729
Gir-33534	-0.0915113	0.0118692	-0.0729194	0.0180108	0.0102521	0.126547	-0.0595389	-7.80034e-05	-0.00327749	0.0382597	0.0045515	-0.00991832	0.0276122	0.00870276	0.0202545	-0.0175959	-0.0369752	-0.0441482	0.0622461	0.0303807
Gir-33537	-0.0942812	0.0125623	-0.077235	0.0157918	0.0119508	0.158413	-0.0672529	-0.00107715	-0.0206496	0.045921	-0.00364796	-0.00703494	0.0438234	0.0143133	0.0106743	-0.0455623	-0.0229237	-0.0379635	0.0678608	0.0255805
Gir-33539	-0.0817239	0.0113302	-0.0678412	0.0176435	0.0115226	0.124559	-0.0548956	-0.0084232	0.00229059	0.0450667	-0.0122092	-0.0176844	0.0475748	0.0288909	0.0113312	-0.0070144	0.00250238	-0.00357315	0.0298681	0.00512263
Gir-33540	-0.0829125	0.00925762	-0.0644797	0.01429	0.00673785	0.104247	-0.0422963	0.00387846	-0.00413275	0.0350387	-0.00302745	0.00465889	0.0284289	0.00664692	0.0177903	-0.0297054	-0.0269837	-0.048318	0.0439265	0.0414962
BF030302	0.0219534	-0.121582	0.0404135	-0.0416077	0.0106863	0.00839372	-0.00803372	-0.0177717	-0.0011993	-0.119	0.0287626	-0.0276938	0.0984783	0.00673378	0.00483031	-0.0184873	-0.0135555	-0.0219513	-0.0357304	0.0156194
BF030901	-0.0123022	-0.0879382	-0.00660085	-0.020881	0.00485811	0.0335459	0.0209997	0.0115978	-0.016362	-0.129333	0.0247559	0.0176272	-0.0319939	0.00369318	-0.0241547	0.0407685	0.00881792	0.017371	-0.0053637	-0.0263393
BF031201	0.0362303	-0.136869	0.0668027	-0.0505868	0.00645263	0.0110886	0.00869473	0.00630354	-0.00370525	-0.123227	0.0402739	-0.0178944	0.144707	0.0328618	0.0343616	-0.0128669	-0.0937693	-0.0290102	0.028714	0.0414034
JXGF1	-0.0810957	0.0621466	0.0874875	-0.0513221	0.0309494	-0.0286064	0.0199006	0.00161142	0.00574642	-0.00904696	0.0121671	0.000664068	0.00259416	-0.0327344	-0.0329034	-0.0302716	0.0185181	0.0427034	-0.0182863	0.0503417
JXGF2	-0.0829988	0.0624649	0.0929449	-0.0574556	0.0267874	-0.0289976	0.013257	-0.00656082	0.00813186	-0.0220076	0.0191966	-0.0155688	0.00353784	-0.0258321	-0.0286515	0.0287376	0.039093	0.0376441	-0.0189848	0.000576778
JXGF3	-0.081264	0.0602652	0.0869366	-0.0545182	0.0282402	-0.0266721	0.0158201	0.00407502	0.00195951	-0.00571225	0.0012402	0.00182967	0.00534571	-0.0269871	-0.0173125	-0.0122805	0.0216643	0.0242838	-0.00822665	0.0580431
JXGF4	-0.0843107	0.0663835	0.0907113	-0.0540161	0.0265507	-0.0392375	0.0157273	0.000624693	-0.0102737	-0.0105483	0.00495656	-0.0122154	0.0154057	-0.00723418	-0.0213553	-0.0121949	0.00477313	0.0247134	-0.000270609	0.0548377
Hanwoo-LHJ26113	0.0522259	0.000673333	0.0518743	0.0969943	-0.126955	0.00386516	-0.00611895	-0.0112261	0.0166146	-0.00700961	0.0160715	0.0186634	-0.0235901	-0.021961	0.161977	0.0671651	0.113399	0.0514441	-0.0708619	0.0152577
Hanwoo-LHJ29016	0.053476	0.00480349	0.0470494	0.102716	-0.139611	-0.000262081	0.00171681	-0.0130278	-0.00191093	0.00814638	0.00396437	0.0171062	-0.0195973	-0.0188793	0.179407	0.0409536	0.0581859	0.0278383	-0.0368511	0.0654874
Hanwoo-LJH29080	0.0530979	0.00462388	0.048151	0.0934571	-0.127039	-0.00312896	-0.0032865	-0.0208834	0.0156423	-0.00449996	0.0115244	0.0237547	-0.0320778	-0.0300608	0.175986	0.0611867	0.124878	0.0495715	-0.0709374	0.010747
Hanwoo-LJH308	0.051525	0.00620122	0.0460234	0.0986042	-0.142128	-0.00246558	0.000457534	0.001699	-0.0134878	-0.000722992	-0.00607216	0.0194843	-0.0164001	-0.0054876	0.177467	0.0512394	0.0688306	0.0212221	-0.0345448	0.0607997
Har03	-0.0977386	0.0110762	-0.0744109	0.010614	0.00663585	0.144526	-0.0484342	-0.00995352	-0.00382795	0.0100637	0.00302455	-0.0111418	0.0348283	0.0102753	0.0231842	-0.00405189	0.0108849	0.0141918	-0.0117665	-0.0128018
Hereford-SAMN02841110	0.06532	0.0223212	-0.00451229	0.0449702	0.0708819	-0.00390954	0.00123365	0.0440966	-0.00879807	-0.0111598	-0.0173287	0.027806	-0.000336684	0.0549335	-0.0361219	-0.0200665	0.00807884	-0.01262	-0.00028535	0.0248084
Hereford-SAMN02843090	0.0719433	0.0427164	-0.0148573	0.0497445	0.142508	-0.0100583	0.00531419	-0.300754	0.0502387	-0.047747	-0.154917	-0.0661082	-0.0230946	-0.0356439	0.0202838	0.0263726	-0.01534	-0.0295543	0.00934388	-0.0202135
Hereford-SAMN02843091	0.0710289	0.0420002	-0.0133305	0.0514689	0.150069	-0.00791773	-0.000721125	-0.299638	0.0443933	-0.048792	-0.152207	-0.0555816	-0.012646	-0.0266971	0.013445	0.0174768	-0.0134336	-0.00796484	0.00698503	-0.00232508
Hereford-SAMN02843109	0.0722844	0.0426248	-0.0169129	0.0536129	0.14021	-0.012088	-0.00239804	-0.312976	0.0425076	-0.0358782	-0.181315	-0.0298943	-0.00329583	-0.0319685	0.00611429	0.02251	-0.0647421	-0.0226648	0.00944162	0.0326045
Hereford-SAMN02843132	0.0715322	0.0401927	-0.0124072	0.054854	0.148621	-0.00715397	0.00440694	-0.318096	0.0485562	-0.0457177	-0.163301	-0.0702448	-0.0149921	-0.0258718	0.0234928	0.0077055	-0.0142386	0.00673182	-0.0087862	-0.00739579
1	0.0734143	0.049642	-0.043532	-0.0595515	-0.0150984	-0.0108815	0.0100923	0.00100846	-0.00467742	0.0169129	0.019945	0.0324367	0.0153484	-0.00580718	-0.00990353	-0.0262389	-0.0855728	0.0952736	-0.0312198	-0.0326038
23	0.0753529	0.0544388	-0.0600195	-0.127162	-0.0497958	0.00727345	-0.000586221	-0.00163657	0.00724778	-0.0135614	-0.0119077	-0.0251812	-0.0107916	-5.30855e-05	0.0258697	0.0315157	0.0625074	0.0114491	-0.0221321	-0.0118161
26	0.0705681	0.0375686	-0.0285676	-0.000314856	0.0373173	-0.0110279	0.0216391	0.00391738	-0.0170069	0.0410785	0.0789413	0.0928734	0.0291889	-0.0411456	-0.0143579	-0.14038	-0.268922	0.310798	-0.0656887	-0.11656
27	0.0695952	0.0401299	-0.0261239	-0.00293804	0.0368089	-0.0120814	0.0100151	0.00814507	-0.00354002	0.033564	0.0772889	0.0769694	0.0252431	-0.0451986	-0.0106585	-0.148279	-0.248332	0.273504	-0.0474928	-0.118852
28	0.0699438	0.0379856	-0.0303936	-0.00468945	0.0326216	-0.0189909	0.00694659	-0.00749426	0.00674356	0.0387174	0.0747488	0.0767046	0.026638	-0.0375093	-0.00123885	-0.106223	-0.224649	0.250228	-0.0446109	-0.0792999
3	0.0744819	0.0577108	-0.0674771	-0.118454	-0.0540825	0.00643283	0.0123394	0.0135859	0.00029673	0.000440959	-0.0234437	-0.00130186	-0.00517756	0.00494424	-0.0151651	-0.00955358	0.00136505	-0.00680731	-0.000633682	0.00436505
30	0.0698925	0.0396803	-0.0339845	0.00964079	0.030606	-0.010963	0.0183015	-0.00173985	-0.00650159	0.0165665	0.0600137	0.0676431	0.00644856	-0.0336386	-0.0244544	-0.105949	-0.194037	0.233162	-0.0532051	-0.0635045
31	0.070927	0.0434024	-0.0341891	-0.0249568	0.0123268	-0.012139	-0.000167729	0.00283203	0.000307055	0.0244464	0.0331879	0.0524892	0.00735324	-0.0164222	-0.0072513	-0.0946042	-0.169672	0.186616	-0.00927406	-0.0272705
32	0.0726786	0.0504816	-0.0468611	-0.0633579	-0.0069971	-0.00430179	-0.00410227	0.00734538	-0.00613866	0.00634545	0.0177603	0.0183505	0.0231186	-0.00239671	-0.0202817	0.000355653	-0.0747725	0.0362741	-0.0188951	-0.0196006
33	0.0750846	0.0588893	-0.0626772	-0.116198	-0.0443604	-0.00570588	-0.00788846	0.0133447	0.00654637	-0.00481804	-0.0200391	-0.0130816	0.00439054	-0.00340553	-0.00657355	0.00242579	-0.00571144	-0.0179131	0.00846025	-0.000982315
39	0.0744773	0.052213	-0.0570225	-0.107869	-0.0400393	0.00396606	-0.00157625	-0.00381545	0.00358128	-0.0126125	-0.0157747	-0.0249352	-0.00820425	0.0130739	-0.00218654	0.0203414	0.0360602	0.0269252	-0.0368611	-0.0234165
4	0.0750625	0.0568591	-0.0634962	-0.14248	-0.0577245	0.0072035	-0.00185579	0.00351907	0.0137249	-0.0131531	-0.0105823	-0.0318488	-0.015614	-0.00508381	-0.0097214	0.0310032	0.0589833	-0.00619757	-0.0310204	-0.0242898
40	0.0722858	0.0485206	-0.0518816	-0.073126	-0.019143	-0.0035305	-0.013127	0.00462217	-0.00571679	0.00144932	0.0296267	-0.00626012	-0.00215391	0.00529233	0.00390753	-0.0223538	-0.0537447	0.0367395	0.0273632	-0.0126598
41	0.0743813	0.0525151	-0.0566129	-0.100265	-0.0314006	0.00157583	0.00558238	-0.00420071	-0.0138696	0.00325897	-0.00483974	0.00550393	-0.00263898	0.000444652	-0.0215048	-0.0212507	-0.0147894	0.020785	-0.00469443	5.20489e-05
42	0.0751453	0.0578217	-0.0696322	-0.136229	-0.0556746	0.00402672	-0.0120291	0.0118438	-0.00199853	0.00689827	-0.0308014	-0.00522806	-0.00557196	0.0143619	-0.00122054	-0.00286329	0.0276031	-0.0456494	0.0171785	0.0208771
45	0.0751336	0.0640242	-0.073766	-0.139001	-0.0604184	0.00345684	0.00527444	0.00463891	0.0067277	0.0106653	-0.01321	-0.00515337	-0.0018379	0.00518724	-0.000707419	-0.00803218	0.0330072	-0.02513	0.0217074	-0.010805
46	0.0752558	0.0618407	-0.0678238	-0.133998	-0.0553969	0.00550229	-0.00310526	0.0113402	0.00570331	-0.00366001	-0.0356973	-0.0263079	0.00649537	0.00985924	-0.0198728	0.00763465	0.0431184	-0.0557994	0.0430321	0.00654803
47	0.0751739	0.0545212	-0.0625116	-0.116921	-0.0436607	0.0023373	-0.00172181	-0.00375953	0.00312037	-0.00788122	-0.0120526	-0.0177255	-0.0010291	-0.00281323	0.00634634	0.00616777	0.0324406	0.0289972	-0.0296228	-0.0238239
5	0.075667	0.0581826	-0.0666762	-0.132916	-0.0613079	-0.00208336	-0.00761521	0.0189621	0.00534107	-0.00134472	-0.0174331	-0.0164269	-0.00849467	0.00755094	-0.0038507	0.0256684	0.0100735	-0.0271952	-0.00215147	0.00821336
50	0.0770655	0.059615	-0.0699706	-0.148705	-0.0641951	0.00616353	-0.00313164	0.00620317	0.00239103	0.0136465	-0.0374406	-0.0155611	-0.0136318	-0.00605134	0.0095261	0.0174563	0.0157599	-0.0318109	0.00211061	0.0177705
53	0.076184	0.0606049	-0.0682636	-0.138559	-0.053149	0.00281448	-0.00808845	-0.00137352	0.00842476	0.0091271	-0.0212261	-0.0106444	-0.0133705	0.0131672	-0.000533663	0.0370782	0.0343473	-0.0447395	0.00808969	0.0216762
56	0.0772336	0.0604952	-0.0701107	-0.137996	-0.0601564	0.00032165	-0.00182993	-0.00435806	0.00688316	-0.00840808	-0.016304	-0.0210739	-0.00822608	-0.01624	0.0114678	0.0559204	0.0745535	-0.0246955	-0.0206196	-0.0222439
6	0.0738445	0.0523733	-0.0526919	-0.106953	-0.0446349	0.0054972	-0.00282165	0.00507303	0.00886611	-0.00499884	-0.026881	-0.00491323	0.00329599	0.0152035	0.0107741	-0.00686823	0.0259809	-0.0358039	0.0382015	0.0200403
62	0.0752654	0.0553501	-0.0693922	-0.129089	-0.0511105	-0.00188646	-0.00306278	0.00289067	-0.00174547	0.00468889	-0.0118413	0.00163657	-0.00172501	0.0238842	-0.0164723	-0.006918	0.0070044	-0.0452362	0.00356673	0.00751566
64	0.0750032	0.0599121	-0.0702157	-0.139747	-0.0652504	-0.00171335	-0.0112311	0.000755249	0.0027733	-0.0148319	-0.0131918	-0.0301082	-0.00973565	0.0114998	0.00423949	-0.00424609	0.00671978	-0.045277	0.0179798	0.0217195
65	0.0752299	0.0573061	-0.0658975	-0.134944	-0.0522337	-0.00372366	-0.00924696	0.01267	0.00282265	0.00387197	-0.0158958	-0.00784025	-0.00479441	0.0143133	0.000895387	0.0184786	0.00836713	-0.0281743	0.0194568	0.0183502
67	0.0760255	0.0571369	-0.0685377	-0.132303	-0.0593196	0.00147511	-7.05568e-05	0.000686279	0.00369074	-0.0026401	0.0071852	-0.0367639	-0.00766681	0.005484	-0.00284102	0.0100687	-0.00802775	-0.0407265	0.000292002	0.0229959
72	0.0746384	0.0548168	-0.063287	-0.123464	-0.0458975	0.00782958	0.00316267	-0.00552729	0.0128583	-0.00586873	0.000705851	-0.0210387	-0.01382	0.00797947	0.00201271	0.0122453	0.047727	-0.0158806	-0.0263059	-0.0100738
73	0.0763637	0.0621172	-0.0736424	-0.145495	-0.0648506	-0.0084248	0.00128792	0.0118873	-0.00637296	-0.00749692	-0.0303024	-0.00429358	-0.00263737	-0.00813697	0.00827128	0.0314165	0.0218611	-0.0211457	0.00026298	-0.0010254
74	0.0756134	0.0587299	-0.0650106	-0.130498	-0.0605884	0.00446755	0.00692143	0.0185147	-0.00091845	0.00355084	-0.0241284	-0.00887873	0.00382645	-0.00297954	-0.00627272	0.00743252	0.0147848	-0.0338297	-0.004776	0.013079
81	0.0748164	0.0590694	-0.0641393	-0.124019	-0.0591689	0.00572462	0.00511154	0.00800311	-0.00988922	-0.0117076	-0.0269614	-0.0070192	0.004513	-0.00471742	-0.00860689	0.0341505	0.0151736	-0.0104632	-0.00141371	-0.00052532
85	0.0754597	0.0567208	-0.0645504	-0.121381	-0.0450955	0.00254292	-0.00115209	-0.000608147	-0.00930041	0.00634496	-0.0032127	-0.0207308	0.0165798	0.00584737	0.000342331	0.00602514	-0.00326839	-0.0330929	0.0151063	0.0192452
9	0.0748752	0.0587379	-0.0652472	-0.128543	-0.0568897	0.00297894	-0.0100195	0.0147046	0.00288953	-0.010736	-0.0104094	-0.0283984	-0.0115939	0.0126363	-0.0102997	0.00535792	0.0134771	-0.0355246	0.0184025	0.00475192
IRBT-E10-0001	-0.00829073	0.0027884	-0.0172746	0.0455641	-0.0115533	0.0407294	-0.00692836	0.0230419	0.0187185	0.0180732	-0.00988393	0.0234477	0.0152364	-0.00808611	0.0556287	-0.0318469	-0.0204851	-0.00265016	0.00469636	0.067397
IRBT-F10-0003	0.00377435	0.00825748	-0.0229622	0.037148	-0.0240276	0.0350601	-0.00979221	0.0284459	0.0170584	0.0207085	-0.0176994	0.0139985	0.000388506	-0.00415699	0.0599803	-0.0970406	-0.0449552	0.00197115	0.0935504	0.083208
IRBT-G8-0004	0.0350861	0.0239228	-0.0275795	-0.00179971	-0.00230574	0.0184448	-0.0081003	0.0111864	-0.00340087	0.0201457	0.0250864	0.0237599	-0.0061677	0.00267499	0.0416993	-0.0343838	-0.032734	0.0359736	0.0105594	0.045657
IRBT-H9-0006	-0.00718773	0.00534687	-0.019331	0.0413879	-0.0154509	0.0468621	-0.0189543	0.0195539	0.00593557	0.0275747	0.00958549	0.0135621	-0.00304728	0.0254827	0.0613179	-0.035993	-0.0307894	-0.0032011	0.0266257	0.083989
IRBT-H9-0008	0.00714217	0.0123897	-0.0213435	0.0356228	0.00102624	0.0479334	-0.0134554	0.00135565	0.000480726	-0.006099	0.0173867	0.0250428	-0.0151547	-0.0142428	0.0601727	-0.0907561	-0.0618049	-0.0125758	0.024076	0.0342106
Jersey-0023	0.0674477	0.0256067	-0.0105779	0.0567536	0.104129	0.00767342	0.00921434	0.0464658	0.00521379	0.0170796	0.219	-0.272963	-0.113039	-0.00941785	0.0300736	0.0495854	-0.029968	-0.0343665	0.00905096	-0.0208005
Jersey-0029	0.0685701	0.030105	-0.00857218	0.0550162	0.111724	0.00587405	0.00561553	0.0540342	-0.00900815	0.0127537	0.244304	-0.313096	-0.144488	-0.0111047	0.0398289	0.0401051	-0.0921824	-0.0739164	0.0192312	0.0262443
Jersey-0062	0.0682661	0.0294824	-0.00666826	0.0588376	0.11207	0.00604008	0.00567211	0.0580423	0.0120638	0.0125271	0.266463	-0.382738	-0.137384	-0.0308862	0.0571406	0.0566795	-0.050904	-0.0341759	0.00522024	0.0257643
Jersey-0067	0.0678172	0.0268069	-0.0070695	0.0618887	0.114015	0.00320896	0.0032873	0.0416501	0.0123576	0.0144596	0.287535	-0.3844	-0.145803	-0.0268093	0.0488032	0.0539749	-0.0565393	-0.0360255	0.00501953	-0.00266052
JXJA1	-0.0912365	0.0674468	0.0949852	-0.0605109	0.041537	-0.0412443	0.00783044	0.00503519	0.00963161	-0.00729209	0.0135879	-0.0193849	0.0129682	-0.00815907	-0.0463665	0.00670734	0.0392727	0.0322708	-0.0138085	0.0237754
JXJA2	-0.0907361	0.066053	0.0924709	-0.0594857	0.0381161	-0.0420388	0.00992368	0.0133366	-0.010357	-0.000125965	-0.00350572	-0.023366	0.00886614	-0.00149176	-0.0440163	0.00890484	0.014908	0.0163926	0.0219098	0.0640828
JXJA3	-0.0909698	0.0671091	0.0876451	-0.0656978	0.03895	-0.0192797	0.0187418	-0.00413269	0.010771	-0.0156437	0.0181401	-0.0142364	0.000817602	-0.0135569	-0.0327911	0.0143036	0.0441757	0.0146032	-0.0268828	-0.0147661
JXJA4	-0.0923648	0.0670125	0.0846513	-0.059298	0.0383648	-0.0261892	0.00855988	0.00100473	-0.0111939	0.00255962	0.00397545	-0.0127868	0.0146985	-0.00864518	-0.0345273	-0.0223436	0.0035329	-0.0108175	0.0126025	0.0479089
JX10M	0.0208744	0.0210055	0.0430557	0.0581826	-0.0242441	0.00290492	0.00492949	0.0307771	0.0122584	-0.020064	0.00436351	0.0515252	-0.0104699	0.0718832	0.0628098	0.0414654	0.0574513	0.0240256	-0.0418114	-0.0671941
JX1M	-0.010705	0.0313285	0.0658822	0.029877	-0.0517536	0.00162665	0.00223087	0.00250304	0.00476435	-0.0134637	-0.00487382	0.0152199	-0.00900656	-0.0153451	0.0866695	4.13411e-05	-0.0212236	-0.0295487	-0.0420431	0.050943
JX21	0.00693355	0.0194718	0.057844	0.0502694	-0.0699709	0.00238927	-0.0141227	-0.0172941	0.0193778	-0.02019	-0.00824046	0.00283767	-0.0200319	-0.00567982	0.114503	0.0540985	0.057894	0.0471216	-0.043247	-0.0248931
JX6M	0.00281361	0.0272049	0.0567028	0.0383337	-0.0709745	-0.0099029	-0.00355583	-0.00408492	0.00058193	-0.00599583	-0.0245787	0.0317329	-0.0153881	0.0232049	0.0910799	0.0404558	0.00966765	0.0157014	0.029406	0.0953803
JX8M	0.00545022	0.0257549	0.0494439	0.045219	-0.0637388	-0.0117366	0.00104336	0.0078773	-0.0249936	0.0116818	0.00436745	0.0220237	-0.0170115	0.028736	0.072995	-0.00703751	-0.00926091	-0.0190806	-0.00351485	0.0313842
JXJJ1	-0.0807806	0.0606921	0.0876339	-0.048902	0.0377421	-0.0165768	0.00626079	-0.000297267	0.0133846	-0.00594542	0.00812268	-0.0233332	0.00682362	-0.0409685	-0.0265237	0.00563674	0.0661345	0.0480707	-0.0328958	-0.0387435
JXJJ2	-0.0353554	0.05201	0.0645142	-0.0224972	0.0432747	-0.0223404	0.0148882	0.033344	-0.015328	-0.0151028	0.00676952	0.00337721	0.00207241	0.0194393	-0.0265854	-0.0382089	0.04825	0.0563874	0.00560859	0.0613392
JXJJ3	-0.0731742	0.0557343	0.0742034	-0.0398356	0.0201292	-0.0276898	0.012173	-0.00722391	-0.00403734	0.000750171	-0.00365646	-0.0125102	0.00584377	0.00809035	-0.0252456	-0.0052093	-0.0335836	-0.00735009	0.0247993	0.0245723
JXJJ4	-0.0776757	0.0609985	0.0878525	-0.0520723	0.0274277	-0.0375987	0.0157013	-0.0029261	0.00480045	-0.00679705	0.0165563	-0.0100811	0.00924571	-0.0197086	-0.00449136	-0.00473752	0.0644851	-0.00659149	-0.048458	-0.00892183
11	-0.0576673	-0.0380958	-0.0631548	0.00555086	-0.00167455	0.0289787	0.00500101	0.00704256	0.0143822	-0.0315204	-0.00269363	0.0373978	-0.0785255	-0.0196706	-0.0118438	-0.0165531	-0.0436402	-0.0286229	-0.0566095	0.0622519
13	-0.054953	-0.0393179	-0.0648585	0.00980894	-0.00615871	0.01734	-0.00107392	0.00491435	0.00146669	-0.0500114	-0.00623894	0.0588987	-0.0940248	-0.0298754	0.00356421	-0.00324072	-0.0649824	-0.0468772	-0.0747205	0.0937108
14	-0.0540334	-0.0370553	-0.0580875	0.00353571	-0.0117417	0.0103133	-0.00812592	-0.00228881	0.0280285	-0.0410375	0.00240186	0.0396959	-0.0792836	-0.0182137	0.00580808	-0.0122542	-0.0429601	-0.0501611	-0.0315327	0.0737556
16	-0.0578421	-0.0402259	-0.0597751	0.00678452	-0.00612674	0.0161518	-0.0111043	0.00610264	0.00411838	-0.0486634	0.0194206	0.0402692	-0.0964061	-0.0337003	-0.0124235	-0.0257536	-0.0154297	-0.0391689	-0.0652894	0.0915177
18	-0.0565455	-0.0389786	-0.0626611	0.00717593	-0.00336891	0.0310859	-0.00659043	0.00446174	0.00306405	-0.0428823	0.0165808	0.0345393	-0.103796	-0.0136203	-0.0216691	-0.00317936	0.018924	-0.0132333	-0.0795965	0.0230383
2	-0.0571675	-0.0382437	-0.0635698	0.0133303	-0.00268774	0.0175253	-0.00576599	0.00646939	0.0206801	-0.0370578	-0.0131451	0.049151	-0.089372	0.0121479	-0.0334204	-0.0116002	-0.0361302	-0.0663165	-0.0750616	0.0487249
20	-0.0578567	-0.0359696	-0.0660236	0.00483913	-0.0120403	0.0252033	0.00917902	0.011688	-0.00395342	-0.0533609	-0.00476168	0.060616	-0.101583	-0.018394	-0.0269527	-0.00846193	-0.0712384	-0.0561556	-0.0666775	0.101301
4	-0.053995	-0.0406803	-0.0610808	0.0131432	0.00817848	0.00380098	0.000329991	0.00375721	0.0281296	-0.0512685	0.00637885	0.0338341	-0.0777279	-0.0233926	-0.0202519	0.0385082	0.0396787	-0.0175727	-0.105391	0.0227194
7	-0.0582489	-0.0381147	-0.0626029	0.00879298	-0.00848888	0.0121241	0.00295451	0.000577658	0.0294541	-0.0415001	-0.00423085	0.047297	-0.0773225	-0.0190355	-0.0221276	-0.0146308	-0.0504011	-0.0483682	-0.0832063	0.0911835
HSK1M	0.0472082	0.0160144	0.0123721	0.0549927	-0.0178292	0.0105244	-0.0100824	0.033176	0.000967556	-0.0180077	0.00491785	0.0187088	-0.00392744	0.00752138	0.0351336	-0.0545426	-0.00836663	-0.000666706	0.00416142	0.0281254
HSK25M	0.0520302	0.0190826	0.006211	0.0507974	-0.00549554	0.00999101	0.00190287	0.0252994	-0.00143179	-0.0160515	0.00308444	0.00435802	0.0372678	-0.0396779	0.0474747	0.0468053	0.0420151	0.0540866	-0.0248813	-0.0246116
HSK26M	0.0462706	0.0113638	0.0146312	0.0650333	-0.0148999	0.018974	0.00594725	0.0154499	0.0160831	-0.0291526	0.0110216	0.0210699	0.0350433	-0.0624873	0.104206	0.056968	0.0692205	0.0718076	-0.0350823	-0.00917326
HSK29M	0.0523823	0.0171268	0.0105422	0.0630055	0.00519899	0.0114434	0.0045237	0.066144	-0.019657	-0.0133391	-0.0330393	0.0188249	0.0338778	-0.0935681	0.00257129	0.0316727	-0.00906869	-0.00543114	0.0349474	0.00762386
HSK32M	0.0517755	0.0175655	0.00993377	0.0663836	-0.0106787	0.0110244	0.0116796	0.0587767	-0.00678358	-0.015758	-0.00157173	0.0134517	0.0415602	-0.0604014	0.039191	0.00279123	-0.0148611	-0.0131658	0.00855237	0.0335151
HSK36M	0.0549164	0.0207475	0.00894619	0.0688704	0.027265	0.0122702	0.00611069	0.11178	-0.00877651	-0.0170862	-0.0916146	0.00989517	0.0694519	-0.195519	-0.0353738	0.0773214	-0.017388	-0.0144683	0.0365869	-0.0156187
HSK42M	0.0511757	0.0193137	0.0113308	0.0679303	-0.00523504	0.00579032	0.0063113	0.0685761	-0.0064818	-0.013459	-0.0365137	0.00846851	0.0365811	-0.0829831	0.00861528	0.011435	-0.0167825	-0.0136894	0.00254299	0.0182752
HSK8M	0.0511373	0.0173783	0.011342	0.0464579	-0.00660084	0.00494344	-0.00412311	0.0306227	-0.0073167	0.0119178	-0.023063	0.0143847	0.0241718	-0.0284444	0.0658682	-0.0101819	0.00883184	0.0098598	0.015819	0.00904887
HN12M	-0.0983998	0.0707469	0.0934759	-0.0698479	0.0445712	-0.0381261	0.00893565	0.0110275	0.00625127	0.000404809	0.0132103	-0.0214294	0.00346702	-0.00267814	-0.0531	-0.0189301	-0.0361753	-0.00949091	0.0171044	0.00142734
HN5M	-0.0971998	0.0662658	0.0799257	-0.0652148	0.0424797	-0.0220996	0.0152118	-0.0027355	-0.00361655	0.00194646	-0.000690264	-0.0213501	0.0170267	-0.0248139	-0.0208292	-0.0421716	-0.037304	-0.0399069	0.0132241	-0.0307816
LZ15	-0.0996402	0.0668576	0.0838621	-0.0683672	0.0457669	-0.0249517	0.0054123	0.000529246	-0.0128524	0.00305557	0.00156873	-0.0210644	0.0181842	-0.013383	-0.0374903	-0.01552	-0.0299464	-0.00874186	0.0108689	-0.00276989
Limousine-7440	0.0612009	0.0136464	0.00418639	0.0582855	0.0758802	0.00126927	-0.000300827	0.0695484	-0.0287825	-0.0111284	-0.0650204	0.020813	-0.0263997	0.126129	-0.0213332	0.0461828	-0.00479982	0.0118508	-0.0060814	0.0164859
Limousine-RM381	0.0644777	0.0177892	0.006346	0.0656777	0.0722225	-0.00378048	0.0175687	0.0765316	-0.03089	-0.00715263	-0.0778938	0.0374836	-0.0240434	0.123774	-0.0537758	-0.0338392	0.0176869	0.0223319	-0.0427003	0.0287741
Limousine-SAMN02843094	0.0652191	0.017213	0.00295029	0.0607097	0.0839473	-0.000427639	0.0109336	0.0855077	-0.0264211	-0.0161116	-0.0526682	0.00261051	-0.0155375	0.132191	-0.0224567	-0.00123	0.0104234	-0.0241076	-0.0174815	0.0157078
Limousine-SAMN02843095	0.0640959	0.0161446	0.00218945	0.0596271	0.0748845	-0.00313959	0.00175668	0.0718379	-0.017518	-0.0101458	-0.0602874	0.0142701	-0.0327298	0.140392	-0.0223388	-0.0114644	0.0324543	-0.00383691	-0.00607202	0.0205505
SXLN13-M	-0.0323991	0.0401645	0.0685098	0.00778841	-0.0350969	-0.00418019	0.0109932	-0.0096163	-0.00637188	-0.00211361	0.000736226	0.00375686	0.00311294	-0.00152372	0.0519972	-0.037121	-0.0396107	-0.0425782	0.0410673	-0.0183596
SXLN17-2	-0.0326913	0.0305639	0.0578899	0.00340199	-0.0329203	0.00338664	0.0123921	-0.024547	0.0241297	-0.00493673	0.0121519	0.0189384	-0.0236321	-0.0581066	0.108678	0.00976209	0.0942496	-0.0742579	-0.225843	-0.42487
SXLN19-M	-0.0440361	0.0419927	0.0681896	-0.000534917	-0.0205846	-0.0147316	0.00856058	-0.00802507	-0.0123643	0.00501458	0.00552156	0.0113548	-0.0046839	0.0108746	0.0520422	0.00985377	-0.0297224	-0.0446133	0.0766267	-0.0754614
SXLN26-M	-0.0422482	0.0381527	0.0670933	0.00209008	-0.0264622	-0.0237966	0.0034832	-0.00741212	0.00647013	-0.00749251	-0.00448519	0.00985058	-0.00171978	-0.00875357	0.0332212	-0.00480842	-0.02913	-0.0595854	0.00329713	-0.061936
SXLN35-M	-0.0450038	0.0402958	0.0719231	-0.0028952	-0.0203989	-0.0236995	-0.00043057	0.00703512	-0.00498377	-0.00894415	-0.00219995	0.00645857	-0.0185431	-0.0162613	0.0425637	-0.0179089	-0.0147068	-0.0452006	0.0192253	-0.0826553
SXLN45-M	-0.0315311	0.040341	0.0592089	0.0100575	-0.0331661	-0.0103999	0.000817787	-0.0107748	0.0214287	-0.000698331	-0.0148814	0.0042581	0.0102615	-0.0244564	0.0356027	-0.0239839	-0.0438356	-0.0622129	0.0052663	-0.0332057
SXLN6-2M	-0.0394077	0.0418076	0.0639394	0.00256974	-0.03886	0.00149494	-0.00219077	-0.00991902	0.0108822	0.00458422	-0.0189079	0.00939797	-0.0153191	0.00989354	0.0536821	-0.0250041	-0.113797	-0.200019	0.0786748	-0.201025
SXLN60-M	-0.0254117	0.0376184	0.0650207	0.0134516	-0.0394042	-0.00802423	0.00554966	-0.00543234	0.0117911	-0.00583064	0.0261207	0.0425755	-0.00463239	0.0078366	0.0583417	-0.0343256	-0.0471629	-0.0671607	0.0139989	-0.0365676
LX78	-0.0163986	0.0367164	0.0566085	0.0101232	0.0169766	-0.0331898	0.0110938	0.0509045	-0.0343971	0.00380914	-0.0607491	0.0546923	-0.0527641	0.259607	-0.0106977	0.324434	-0.136693	0.0559186	0.0263347	-0.00213504
LX80	0.0122975	0.0236815	0.0322031	0.03294	0.0355821	-0.0136397	0.0176194	0.0633695	-0.0247634	-0.00667183	-0.0709921	0.0430189	-0.0628598	0.249425	-0.0155135	0.337281	-0.0816819	0.0936165	0.0140551	-0.0716333
LX83	-0.00919131	0.038774	0.0525232	0.0161407	0.0224592	-0.0338285	0.0219509	0.0502655	-0.0318573	0.014519	-0.0483532	0.0470518	-0.0516005	0.244032	0.00906427	0.298613	-0.153289	0.0539963	0.0253436	0.0109849
LX85	-0.00247874	0.035037	0.0508055	0.0167913	0.0257764	-0.0202268	0.0109541	0.0595751	-0.0517425	-0.00316287	-0.0662817	0.0610664	-0.0680072	0.256527	-0.00939827	0.310917	-0.136568	0.0617238	0.0526232	0.0167275
MW010507	-0.0363499	-0.055592	-0.0527163	0.0120866	-0.00485089	-0.0773864	0.00390663	0.0200631	0.0961	-0.0239063	-0.0135402	-0.00700581	-0.00135388	-0.0137007	-0.0247232	0.0638989	-0.0142824	-0.0380485	-0.240778	0.0544191
MW020252	-0.0375547	-0.0572601	-0.0602912	0.0198754	-0.0111173	-0.075859	0.0178044	0.0304802	0.0844691	0.0106117	-0.017674	0.00461585	0.0118334	-0.0185205	-0.0517253	0.0135513	-0.103957	0.00458988	-0.158665	0.0306616
MW021674	-0.0390012	-0.0527501	-0.058888	0.0169281	-0.0050853	-0.0789364	0.0149258	0.0353789	0.098945	0.00362034	-0.0154726	-0.0096082	0.00378704	0.00122773	-0.0584417	0.00289756	-0.10217	-0.044236	-0.215365	0.0915346
MW029142	-0.0386649	-0.0544195	-0.0613463	0.00878555	-0.0093332	-0.0856691	0.0107681	0.0256803	0.0817592	-0.000413413	-0.0204023	-0.00954177	0.0107621	-0.0339639	-0.0401192	-0.00392299	-0.0968956	-0.0503425	-0.204192	0.0516717
MW029148	-0.0395839	-0.0509763	-0.0653751	0.0148982	-0.0166813	-0.0768869	0.000513785	0.0182059	0.0829506	-3.36422e-05	-0.0420718	0.0149614	0.00768309	-0.0150043	-0.035764	0.0296257	-0.0943309	-0.0549026	-0.191854	0.0790105
MG12M-1	0.0396184	0.0132599	0.00846535	0.0558315	-0.0158172	0.017494	-0.00485446	0.0269744	-0.00933288	0.000991899	0.0135377	0.0129392	-0.010686	-0.0130076	0.0777696	-0.0236905	0.080533	0.0847532	-0.00948569	-0.00200464
MG14M-2	0.0303838	0.0173119	0.0101152	0.0619631	-0.0454291	0.0187671	-0.0124753	0.00843678	-0.00501194	0.00865713	-0.0121782	0.0241796	-0.0132181	-0.0540582	0.116981	-0.0518412	0.0257385	0.0432093	0.032315	0.0586465
MG17M	0.0287041	0.0144344	0.0124234	0.0629862	-0.0585771	0.0287291	-0.0158552	0.000285993	0.0092332	-0.014322	-0.00347859	0.00416427	-0.010077	-0.0396085	0.126468	-0.0208151	0.109428	0.0659754	0.0200688	0.0339251
MG37M	0.0414487	0.0126641	0.0107512	0.0640395	-0.0341572	0.00915791	-0.00174505	0.0170771	0.00226181	0.0195104	-0.00805372	0.0244407	-0.00179684	-0.0295919	0.0673074	-0.0244893	-0.0337098	0.0299746	0.0131286	0.014726
MG45M	0.0288426	0.0158634	0.0111687	0.0634711	-0.0527952	0.0132765	0.00131802	0.0248161	0.0130344	0.0157311	-0.0237751	0.0388533	-0.017236	-0.0604858	0.135966	-0.0606671	0.0434538	0.0483535	0.0307682	0.0676603
MG49M	0.0321862	0.0202362	-0.00264454	0.0543484	-0.0474337	0.0231133	-0.011525	0.0206721	0.0145559	0.0093048	-0.010827	0.0403731	-0.0136013	-0.0350262	0.11332	-0.0424244	0.014284	-0.000931636	0.0414044	0.0588574
Muturu-MT001-013	0.0520804	-0.14976	0.0931088	-0.0714799	0.0376281	-0.0337369	-0.254201	0.0065052	-0.0570208	0.0997214	-0.0272571	0.0325904	-0.0864272	-0.0286885	-0.0194987	-0.00346437	-0.0214048	-0.0159249	0.00903789	-0.0123852
Muturu-MT002-014	0.0547881	-0.151572	0.0996952	-0.073907	0.0372615	-0.0285947	-0.263438	-0.00456105	-0.0492217	0.0981048	-0.0183568	0.020925	-0.0916993	-0.0358395	-0.0142715	0.0211789	0.0129133	0.00207863	-0.0127307	-0.0321346
Muturu-MT003-016	0.0533418	-0.154488	0.100802	-0.0681174	0.0408613	-0.0350561	-0.281567	-0.00537159	-0.0451935	0.107971	-0.0169862	0.0262737	-0.0938788	-0.0484651	-0.015677	0.00772651	0.0221074	0.00751265	-0.00360091	-0.0117693
Muturu-MT004-018	0.052277	-0.149838	0.0967141	-0.0723177	0.0329961	-0.0361417	-0.288767	-0.00318595	-0.048717	0.122863	-0.0288432	0.0273089	-0.0905609	-0.0515129	-0.0174738	-0.0061976	-0.0227376	-0.00652651	0.013884	-0.00277524
Muturu-MT005-019	0.0527955	-0.150942	0.101905	-0.0709973	0.0374354	-0.0265601	-0.283995	-0.0114735	-0.0452137	0.118567	-0.0252056	0.0212506	-0.102711	-0.0403135	-0.0176643	0.0123567	0.0203759	0.0249715	-0.0127473	-0.00882106
Muturu-MT009-023	0.0514644	-0.145197	0.0934657	-0.069353	0.0356729	-0.0309817	-0.272924	-0.00506278	-0.0367709	0.117542	-0.0106181	0.0241124	-0.082181	-0.0419222	-0.0221689	0.0109171	0.0248312	0.0162091	-0.0035845	-0.0152287
Muturu-MT010-024	0.0494058	-0.13147	0.0817977	-0.0589501	0.0294688	-0.0296394	-0.215041	-0.00490351	-0.0312483	0.0991069	-0.0125541	0.024765	-0.0804654	-0.0378779	-0.0125381	0.0053228	0.0139848	0.017798	-0.0166807	-0.0129507
NDama-ND064	0.0191862	-0.122681	0.0501468	-0.0434009	0.00296197	0.100745	0.221019	-0.0248794	-0.0593443	0.194981	-0.0417161	-0.00834746	-0.0607991	-0.0181354	-0.00373729	0.00333134	0.0292827	0.0280114	-0.0425597	0.00250217
NDama-ND118	0.0206632	-0.124628	0.0537866	-0.0479294	0.0113952	0.0774464	0.199307	-0.0118648	-0.0527057	0.168593	-0.0277777	-0.00874457	-0.0395271	-0.0261237	-0.0159086	-0.000608979	-0.0209928	-0.010734	0.0130453	0.0193824
NDama-ND131	0.0255286	-0.121954	0.0540888	-0.0468155	0.00324306	0.0792758	0.210856	-0.0230206	-0.0617018	0.190077	-0.0466848	-0.00912001	-0.0353499	-0.0202261	-0.00231654	-0.00149994	-0.0256592	-0.0226603	0.0196025	0.0198569
NDama-ND158	0.0213738	-0.127321	0.0495417	-0.0493352	0.000468067	0.093286	0.250044	-0.012206	-0.0619011	0.222897	-0.0455023	-0.008855	-0.0611915	-0.0182354	-0.0204855	-0.00966983	-0.0167153	-0.022069	0.014079	0.0146658
NDama-ND166	0.0212805	-0.127513	0.0551339	-0.0479996	0.0119031	0.091586	0.235447	-0.0286578	-0.060336	0.192717	-0.0395216	-0.0156112	-0.0556538	-0.0174179	-0.0105875	0.00521211	0.0189302	0.0129912	-0.0105364	-0.00479698
NDama-ND183	0.0184418	-0.127654	0.0533753	-0.0490635	0.00834556	0.10587	0.236767	-0.0339311	-0.0495541	0.176288	-0.0477759	0.00347042	-0.0686068	-0.0292641	-0.0138383	0.0133803	0.0316065	0.0237535	-0.0228721	-0.0141206
NDama-ND719	0.0236377	-0.132692	0.0596253	-0.0520478	5.5307e-05	0.105323	0.258272	-0.0337588	-0.054118	0.227377	-0.0461667	-0.00357813	-0.0637668	-0.0410737	-0.0132458	-0.000241828	0.0359671	-0.00592641	-0.0224734	0.00146085
NDama-SRS1705842	0.0534583	-0.146613	0.0832751	-0.0506622	0.012681	0.0211264	0.0528299	-0.013128	-0.0141567	-0.0285464	0.0150579	-0.0191852	0.0803864	0.013993	0.00459645	-0.00321392	0.0194738	-0.0151342	-0.0316666	-0.00461131
HNNY21-M	-0.0443035	0.0440581	0.0701769	-0.00816949	-0.0158643	-0.0221589	0.00339633	0.00089099	0.00133107	0.00913431	0.00451679	0.0163986	0.00897521	-0.000825014	0.0416648	-0.00573708	-0.0141154	-0.0393677	0.0289801	0.0175972
HNNY25-M	0.0480646	0.0164814	0.0178979	0.0625364	-0.0153908	0.014839	0.0016008	0.0461685	-0.00539845	-0.00894967	-0.0182887	0.0297912	0.00653179	0.00629523	0.0321892	-0.0411411	0.00558108	0.0103082	-0.0125985	0.000684548
NY22-2-M	0.0147694	0.0360055	0.0369656	0.0308779	0.0229763	-0.0151202	-0.00382599	0.0133138	-0.000751585	-0.00281353	-0.026327	-0.0115601	0.00518448	0.0307399	0.00708403	-0.034429	-0.00665424	-0.0177931	0.0137964	-0.0112915
NY23-2-M	-0.0447289	0.0435862	0.0716584	-0.0152302	-0.0111639	-0.0154574	0.00924496	-0.00447886	-0.00474895	-0.0058678	0.00121476	0.0128585	-0.0189327	0.00814478	0.0444329	0.010381	-0.020393	-0.0124625	-0.00783919	0.0330997
SN010414	0.0327202	-0.129751	0.0568057	-0.0459951	0.0150608	0.0310196	0.0569617	-0.00961014	-0.00870248	-0.0796648	0.0145832	0.0014445	0.0390006	0.0260361	-0.00525915	-0.00317096	0.0327681	-2.33664e-05	0.0114846	-0.0183897
SN012031	0.0512147	-0.154582	0.082705	-0.0533878	0.0125817	0.023357	0.071144	-0.0132952	-0.0216633	-0.0308681	0.0215961	-0.0302031	0.0662947	0.0192068	0.00543185	-0.0030565	0.0208647	-0.0138142	-0.0392112	-0.0118695
Nelore-SAMN05788522	-0.090245	0.00986876	-0.069636	0.0134175	0.0113751	0.116612	-0.0545667	-0.0022096	0.000472539	0.0328034	-0.00328935	-0.00441952	0.0224	0.0206572	0.0178647	-0.0171039	-0.0193971	-0.0367848	0.0324111	0.0329868
Nelore-SAMN05788524	-0.0966851	0.0123911	-0.077904	0.0193713	0.0139388	0.123938	-0.0629204	-0.000922036	0.000914068	0.0360111	-0.0141584	-0.0096626	0.0451401	0.0247687	0.00321368	-0.0262146	-0.0261415	-0.0522873	0.0335312	0.0232977
NorweigianRed-SAMN09510423	0.0708853	0.0449119	-0.0350037	-0.0220573	0.0186766	-0.00585176	0.00103763	-0.00955739	-0.00555543	0.000248864	0.0483709	0.0292565	0.0116658	-0.0209487	-6.20662e-05	-0.025434	-0.0824451	0.059729	-0.00817423	-0.00504696
Ogaden-OgD1	-0.0583148	-0.0347893	-0.0734825	0.0226786	-0.00859519	-0.0304245	0.0244781	0.0095817	0.0179243	-0.00629861	-0.000170618	-0.011077	-0.036738	-0.0307121	-0.0291627	0.0448547	0.0275789	-0.0052577	-0.106156	-0.00504831
Ogaden-OgD2	-0.0600494	-0.0383803	-0.0731191	0.0162084	-0.00550445	-0.0370722	0.00257181	-0.000584038	0.0178072	-0.0314212	0.00793546	-0.00290665	-0.0503631	-0.0140834	-0.0221925	0.00852456	0.000196662	-0.033643	-0.151169	0.0222075
Ogaden-OgD4	-0.0583796	-0.0336789	-0.0745834	0.0215575	-0.00807854	-0.0270895	0.00051846	0.000391232	0.00139205	-0.0147726	-0.0078024	-0.00428989	-0.0299208	-0.00923029	-0.00949373	-0.0159971	-0.0258332	-0.0406472	-0.122773	0.034508
Ogaden-OgD5	-0.0570325	-0.0364554	-0.0659135	0.0197946	-0.00476538	-0.0322008	0.00367987	-0.00276384	0.0261286	-0.0171909	-0.00099712	-0.00510845	-0.017856	-0.0064206	-0.0149511	0.0139269	0.0374094	-0.00916031	-0.101895	0.000736561
Ogaden-OgD6	-0.0589284	-0.0367498	-0.0736539	0.026352	-0.0132746	-0.0412088	0.00574155	0.00298595	0.00108209	0.00581471	-0.00780548	-0.000270731	-0.0493837	0.0129288	-0.00868004	0.0048748	-0.0349827	-0.0398753	-0.0776391	0.0414138
Ogaden-OgD7	-0.0589809	-0.0360738	-0.0712074	0.0184921	-0.0152316	-0.0255062	0.00867742	0.0135591	0.015382	0.00171449	0.00707863	0.0176779	-0.0476398	-0.00741935	-0.0246583	-0.0200508	-0.0380934	-0.0419974	-0.0900879	0.0476123
Ogaden-OgD8	-0.0585399	-0.0353055	-0.0778017	0.0203938	-0.00322664	-0.0199037	0.00375197	-0.000231099	0.015862	-0.00155503	0.00921776	-0.00463724	-0.0298627	-0.02251	-0.0190561	0.0353398	0.0287037	0.00402117	-0.230638	-0.0716667
Ogaden-OgS1	-0.0554109	-0.0350827	-0.0719808	0.0203314	-0.0143356	-0.0433143	0.00626777	0.0169098	0.0262819	0.0200419	-0.00797012	0.0109229	-0.0199478	0.0131471	-0.0320388	0.0109465	-0.0360573	-0.056728	-0.117878	0.0495479
Ogaden-OgS2	-0.0627644	-0.030504	-0.0755885	0.016766	-0.00345272	-0.018051	0.00264879	0.00101514	-0.00328761	0.00225509	-0.00806216	0.0314164	-0.0426708	-0.00630711	0.000410331	-0.00856666	-0.0481353	-0.0503498	-0.073924	0.0471466
Piedmontese-BILLY	0.0548273	0.00845076	0.00202286	0.0397064	0.0533907	0.00970856	-0.00721815	0.0273207	0.00781534	0.015175	-0.00336639	-0.0156223	-0.0150423	0.0207404	-0.00816723	-0.00818556	0.0544418	0.025606	-0.00657478	0.00388833
Piedmontese-CROSS	0.0563791	0.0102012	0.00105832	0.047273	0.0423974	0.00549379	0.00498453	0.0324932	0.00684908	-0.00176353	-0.00833393	-0.0290065	-0.0139394	0.00916157	0.0071293	-0.0120811	0.0490535	0.0194105	-0.036963	0.0194815
Piedmontese-FIERO	0.0484959	0.00830009	0.00452227	0.0357116	0.0366263	0.0043021	0.00747914	0.0273246	0.00141551	0.00433097	-0.0141107	-0.0106196	0.00304616	0.0268103	0.000667355	-0.0314434	0.0178231	-0.0146033	0.0178918	0.00843959
Piedmontese-FOCUS	0.0570661	0.0123122	0.000292812	0.0441228	0.0455738	0.00686274	-0.00441973	0.0346186	0.00604325	-0.00196538	-0.0126457	-0.0180029	-0.00628472	0.0166837	0.0133249	-0.0137956	0.0689566	0.0172497	-0.00281782	0.0114342
Piedmontese-FRANKLIN	0.0501697	0.00817728	0.00249851	0.0399865	0.0391787	0.00298507	-0.0046829	0.0316948	-0.000457807	0.0111809	-0.00999747	-0.0069402	-0.00705301	0.0410364	-0.000303537	-0.0392993	0.0162212	-0.0187015	0.0157045	0.01826
Romagnola-33841	0.0333266	0.00190212	-0.00148095	0.0273188	0.0202149	0.00591301	-0.0182454	0.0159862	0.0117	0.0113983	0.00575999	0.0188618	-0.0144441	0.00168645	0.0264241	-0.0356141	-0.0106698	-0.0215157	0.0399475	0.121678
Romagnola-33844	0.0445275	0.00620423	-0.00317737	0.0504187	0.0251356	-9.70887e-05	-0.0156312	0.0418216	0.00583006	0.0179688	-0.00707467	0.0271969	-0.0310688	0.0167214	0.0365582	-0.0863644	0.00555297	-0.0200054	0.135967	0.257137
Romagnola-33845	0.041917	0.0029427	0.000591857	0.0484895	0.0196619	0.00592076	-0.00834371	0.0410379	-0.000338832	0.02111	-0.00606803	0.0138874	-0.017777	0.020698	0.0346761	-0.0435073	0.0106723	-0.0136126	0.101444	0.210111
Romagnola-33846	0.0418658	0.0014153	0.00491515	0.0305503	0.0226531	0.00201513	-0.0100927	0.0268025	0.0217577	0.00880103	-0.000205315	0.00703602	-0.0115407	0.00853372	0.025919	-0.0242045	0.0455576	0.00315343	0.0495144	0.159759
Sahiwal-Sha3b	-0.0979722	0.0163726	-0.0749464	0.0176876	0.00147627	0.126645	-0.0536337	-0.0071445	-0.0181989	0.032758	-0.00503345	0.00497153	0.0207668	0.0156336	0.0109689	-0.0262932	-0.0331419	-0.00815089	0.029269	0.0266439
ScotHighland-HC26	0.0687828	0.038588	-0.0118374	0.0464821	0.0905911	0.00656565	0.00114595	-0.0577739	0.00153768	0.0217564	0.0694585	0.00280443	-0.010922	0.0378957	-0.0170567	-0.0254051	0.0338241	0.0193117	0.0123115	0.0299847
ScotHighland-RM23	0.0673892	0.0365082	-0.00926791	0.0479472	0.0904238	0.0114049	0.00117075	-0.06461	0.0231873	0.000760196	0.0734671	0.010209	0.00933007	0.0110447	-0.0163535	-0.0093872	0.0918128	0.0250124	0.000450974	0.0231743
Simmenthal-71407	0.0670171	0.0198117	0.00162135	0.0751727	0.0916097	-0.00159192	0.000164377	0.124852	-0.0301106	-0.0155452	-0.0971409	-0.0152689	-0.0279035	0.123665	-0.0770383	-0.191745	0.0946406	-0.0574345	-0.0364665	-0.0715651
Simmenthal-71411	0.0661008	0.0182656	0.00020733	0.0667823	0.101436	-0.00627579	0.00370707	0.130241	-0.0240807	-0.030355	-0.0781528	-0.0203154	-0.0250439	0.126778	-0.0780714	-0.190282	0.153663	-0.0580805	-0.0719225	-0.110112
Simmenthal-71415	0.0668947	0.0198975	0.00219712	0.0686565	0.089704	-0.00196416	0.00957635	0.122868	-0.0357404	-0.0167058	-0.0888347	-0.00429268	-0.03341	0.130806	-0.0626249	-0.202161	0.113788	-0.0595803	-0.0355932	-0.0818349
Simmenthal-71420	0.0676799	0.0219625	-0.00109748	0.0702067	0.084596	-0.00518368	0.00281321	0.120611	-0.0378008	-0.0189516	-0.0921921	-0.0167368	-0.027284	0.124848	-0.0964897	-0.178622	0.0944712	-0.0413266	-0.0462959	-0.0739292
Simmenthal-71657	0.0668002	0.0242213	-0.00207398	0.0816237	0.0889402	0.00638282	0.0213806	0.138262	-0.0266318	-0.0174259	-0.0924722	-0.0163526	-0.0132894	0.145737	-0.0863975	-0.20733	0.0960634	-0.0627579	-0.0555118	-0.0996964
SwedishRed-SAMEA3871773	0.0651754	0.0331462	-0.0153176	0.0213592	0.0560567	-0.0103413	0.00319687	-0.0333082	0.00473428	0.017518	0.0719254	0.0337624	0.0262008	-0.0110094	-0.00419685	0.00504218	0.00719724	0.0525256	-0.0299453	-0.0270516
Thar1	-0.0960447	0.0117256	-0.0753194	0.0123707	0.0117797	0.124679	-0.0534483	0.000419927	-0.0196931	0.0177355	-0.0146457	-0.00271532	0.0310655	0.00943745	0.0117031	-0.0208359	-0.0298355	-0.0177992	0.0320836	0.0169154
Xizan11M	0.0469514	0.00949938	0.0552606	0.112336	-0.174984	0.0132897	-0.0161804	-0.0329139	-0.00964395	-0.00397838	0.0076757	-0.0199293	0.00429612	-0.00254701	-0.0601216	0.0149811	-0.00369144	-0.00451683	0.00325796	-0.0135264
Xizan19M	0.0448124	0.00406123	0.0564084	0.115823	-0.200839	0.0122347	-0.0141135	-0.0724108	0.020535	-0.00344001	0.0184391	-0.0669788	0.0081866	0.0119361	-0.181225	0.0298929	0.027808	0.0337574	0.00719757	-0.0205066
Xizan21M	0.0450697	0.00697002	0.0643389	0.124111	-0.23445	0.0259196	-0.0246483	-0.0888161	-0.00790065	0.0180018	0.018932	-0.0683576	0.020967	-0.00560044	-0.276761	-0.010056	-0.027373	-0.00856268	0.0185932	0.0154307
Xizan22M	0.0460007	0.00600486	0.0616339	0.129925	-0.26153	0.0199994	-0.0301934	-0.0838872	-0.00772623	0.00432113	0.0189173	-0.102147	0.0177184	0.0320382	-0.358032	-0.0225748	-0.0359154	0.00295316	0.0292909	0.0107969
Xizan5M	0.0460525	0.00648803	0.0543354	0.104816	-0.177408	0.0264972	-0.0111846	-0.0504627	0.00123852	-0.00779845	0.00326862	-0.0286708	0.00289297	-0.0111008	-0.0273959	0.0257873	0.0492861	0.0334645	-0.038185	-0.0628545
Xizan7M	0.0450516	0.00886628	0.0566489	0.125127	-0.229784	0.0211104	-0.0257704	-0.0887465	-0.0034684	-0.00323614	0.0240257	-0.0704826	0.00940186	0.00564865	-0.272216	-0.0123371	-0.0244924	-0.00631425	0.0208855	0.00596684
Xizang27M	0.0461074	0.00999251	0.0616074	0.125637	-0.22572	0.0181748	-0.0266425	-0.0836408	-0.00983627	0.00132319	0.0207185	-0.0849595	0.0145852	0.0287677	-0.270259	-0.00686858	-0.0197822	-0.00591397	0.0366632	0.0155778
Xizang29M	0.0289205	0.0111174	0.0543278	0.0844271	-0.141154	0.00656135	-0.0170868	-0.0395083	0.00534202	0.00437705	0.0057708	0.00587671	0.00163693	0.0160797	-0.0686471	0.00293478	0.0108252	0.000945819	0.0138038	0.0174983
UG-ankoleXzebu-UGBT-F6-0526	-0.0301962	-0.066927	-0.0403138	0.00740182	0.00128168	-0.109232	-0.00591274	0.00851724	0.195105	0.0448289	-0.00466048	-0.0388959	0.0303387	0.021329	0.00685861	0.0274507	0.0386898	0.0194999	0.0248445	-0.0337464
UG-ankoleXzebu-UGBT-G2-0446	-0.0318642	-0.0614314	-0.0504587	0.0160759	0.00211481	-0.099221	0.0080061	0.0113674	0.162348	0.0398861	-0.0107383	-0.0243476	0.0317363	-0.0066317	-0.00135665	0.00407537	0.0338669	0.019635	-0.00498854	-0.0549694
AHDBS1-M	-0.0658435	0.0528426	0.0887915	-0.0330281	0.010181	-0.0299303	0.00603519	-0.00831733	0.0138415	-0.0138402	0.012512	-0.00280637	-0.00644035	-0.00839947	0.0152707	0.0337806	0.0301545	0.00564778	-0.0207473	-0.072401
AHDBS2M-2	-0.0639517	0.0513467	0.0772921	-0.0379267	0.0173086	-0.0220373	0.0125169	-0.00553394	0.0124805	-0.00275983	0.00495082	-0.0177425	-0.0104647	-0.0237315	0.00886721	0.00152512	0.0475571	-0.00490792	-0.0362788	-0.052755
WN10M	-0.0878723	0.0671661	0.0932921	-0.0657332	0.044587	-0.0385961	0.0116281	-0.00660978	-0.00631629	-0.0248805	0.0123144	-0.0193979	0.0119854	-0.0206896	-0.0529867	-0.00928048	0.103843	0.142734	-0.0358808	0.0699118
WN11M	-0.0876	0.0665374	0.101185	-0.0682565	0.0456071	-0.0373693	0.0136412	-0.00563988	-0.00644274	-0.0298276	0.0141006	-0.02872	0.0174516	-0.0445959	-0.0867047	0.000362774	0.141644	0.191852	-0.034229	0.158535
WN4M	-0.0896598	0.0655132	0.0931098	-0.0710233	0.0451928	-0.0373447	0.0139755	-0.00520342	0.000628461	-0.0192953	0.0102745	-0.0226257	0.0199085	-0.0392414	-0.0792025	-0.0244266	0.108377	0.172513	-0.0050546	0.194818
WN8M	-0.0889271	0.0649474	0.0855818	-0.0696745	0.045738	-0.037369	0.0158915	-0.00914377	-0.00258485	-0.0218479	0.0252773	-0.0348803	0.017158	-0.0440244	-0.0737808	-0.00912425	0.148976	0.186914	-0.0532135	0.145605
WN9M	-0.0873405	0.0653921	0.0879355	-0.0534839	0.0441854	-0.042722	0.0159723	-0.000585598	-0.00417865	-0.0109322	0.00312337	-0.029643	0.0147105	-0.0186435	-0.0772392	-0.0226815	0.0755065	0.140986	-0.0265322	0.134746
GZWN18M	-0.0369295	0.0360682	0.0456321	0.00889139	-0.0381847	0.00525159	0.00208497	-0.0149768	0.00830169	0.0339754	-0.00837238	0.0161321	0.00063675	-0.0152522	0.0319708	-0.0329136	-0.0716354	-0.0703027	0.0125598	-0.0819383
GZWN19-M	-0.00731593	0.0341618	0.0219586	0.0227762	-0.00857598	0.0136554	-0.0130808	0.00179676	-0.00615709	-0.000846299	-0.00491563	0.0241419	-0.00177971	0.00456644	0.0142251	-0.0313423	-0.0699866	-0.105119	0.00529477	-0.0108345
GZWN5	-0.0370672	0.0305246	0.0369347	0.0117624	-0.0407238	0.0126076	0.00372728	-0.0153615	0.0162265	-0.00374161	0.0154028	0.00417182	-0.0118043	-0.0447612	0.0263564	0.00343048	0.00492958	-0.0297945	-0.0601531	-0.0755707
GZWN6M	-0.02304	0.0371955	0.0279336	-0.00401132	-0.0494465	0.00547472	-0.00863449	-0.00536358	-0.00294541	0.00184377	0.00250955	0.00725793	0.00414446	0.00989805	0.0369484	-0.0276004	-0.0635233	-0.0509242	0.01714	-0.0508109
GZWN7M	-0.0174909	0.0401729	0.0298917	0.00640333	-0.0359181	0.00436751	-0.00774744	-0.0175961	-0.00112145	0.0103763	0.0208268	0.00609237	-0.000413935	-0.0245684	0.0434131	-0.0342882	-0.0967293	-0.0782395	0.00218063	-0.101042
WS1	-0.0689552	0.0536173	0.068636	-0.0288928	-0.00342996	-0.0091682	0.00224401	-0.0139922	0.000182389	0.003656	0.0273432	-0.0185397	0.000458657	0.00311725	-0.00838514	0.00587797	0.0174793	-0.0276384	-0.0281773	-0.0726608
WS10	-0.078775	0.0546149	0.068046	-0.033232	0.012607	-0.0150968	0.00504941	-0.00729079	-0.00313032	0.00413908	-0.00398727	0.00163059	-0.00339255	-0.0229084	-0.0337974	-0.00916561	-0.0691539	-0.0840868	0.0171068	-0.0406899
WS17	-0.0698606	0.0518362	0.0639363	-0.0228593	-0.00515652	-0.00109009	-0.000273801	0.00272476	0.00853452	0.0060593	-0.012211	-0.00674446	-0.00723269	-0.0219386	0.00670277	-0.0230868	-0.0372834	-0.0579244	0.0433085	-0.0232269
WS3	-0.0746882	0.0538052	0.0712921	-0.0359329	0.00407187	-0.0130511	0.0109759	-0.00676364	-0.00302917	-0.00710581	0.000155653	0.00309698	-0.00174241	0.0105669	-0.0142636	-0.0162655	-0.0590941	-0.0506054	0.0118062	-0.0441974
WS4	-0.079278	0.0497672	0.0627934	-0.0277638	0.0153596	-0.0139698	0.00759277	-0.00146829	-0.0107411	0.00680031	-0.0131196	-0.00211894	0.0118416	-0.0113547	-0.0199212	0.00715935	-0.0504358	-0.027006	0.000567986	-0.0129542
WS7	-0.056662	0.0482749	0.0548546	-0.0143936	0.0212119	-0.0108031	0.0129951	0.0133135	0.00412354	0.00669576	-0.0102605	0.0217269	0.00370042	-0.000947741	-0.0142374	-0.0463508	-0.0330943	-0.0826404	0.00764131	-0.0159576
WS8	-0.0711494	0.0505263	0.0664685	-0.0272832	0.00144944	-0.00358402	0.00696722	-0.0140959	0.000642236	-0.0120337	0.00638214	-0.0199309	-0.00539536	-0.0197628	-0.0111916	-0.0155532	-0.000127558	-0.026639	-0.0082492	-0.0872677
XH8	-0.0389272	0.0391322	0.062594	0.0085445	-0.0395437	0.00381758	0.00432048	-0.00963419	-0.0237049	0.0191546	0.018599	0.0242854	0.0214404	-0.0232639	0.0587716	-0.0199666	-0.0365939	-0.0808913	-0.000262552	-0.0887138
XH9	-0.0418087	0.0415477	0.0684387	0.000422733	-0.0306053	-0.00552017	-0.00304381	-0.00564457	-0.000292041	0.0052413	0.00265955	0.00400834	-0.0114584	-0.0110962	0.0512339	-0.0251136	-0.0420342	-0.0555625	0.0253532	-0.0498615
XZ1	-0.0273634	0.0347542	0.0604951	0.0183656	-0.0570111	-0.0158349	0.00743349	-0.0103681	-0.00140315	0.0112438	-0.0193806	0.0404383	-0.0189503	-0.0167652	0.0739464	-0.0105699	-0.015987	-0.0692709	-0.0201868	0.0106192
XZ2	-0.034602	0.0354189	0.0528239	0.0143918	-0.0325503	-0.0215945	-0.00786298	-0.0111793	0.000812169	-0.014099	0.00411282	0.0239884	-0.000979229	-0.0302008	0.0758007	-0.0124966	-0.0434494	-0.0423621	0.0100407	-0.00234905
XZ3	-0.0250908	0.0344502	0.0574024	0.0209452	-0.0538397	-0.00836101	0.00640735	-0.0149909	-0.00417526	-0.00449211	-0.0146719	0.0435755	-0.0059581	-0.0108099	0.0761409	-0.0201552	-0.0225399	-0.0584453	0.0365854	-0.02296
A83	0.0515978	0.00144433	0.0441852	0.0797527	-0.0979777	0.00407269	-0.00318326	-0.0220709	0.0171424	-0.0140131	0.000751321	0.0226081	-0.00875184	-0.0129101	0.107651	0.0197757	0.0566225	0.0450445	-0.0676458	-0.00277614
ZB1	-0.0253568	0.035694	0.0465685	0.00745672	-0.00816441	-0.000832603	-0.00469524	-0.0175669	-0.0108754	-0.00569472	0.0246381	0.0185545	0.00758244	-0.0201869	0.0564445	-0.0231123	0.00514537	-0.00391428	0.00789368	0.033061
ZB3	-0.0488806	0.0476989	0.0747821	-0.014654	0.00761603	-0.0268153	0.000382045	0.00245603	0.00661307	0.00457222	-0.00823445	0.00105079	-0.0125774	0.032816	0.0265924	0.00482935	-0.0320861	-0.0518641	-0.00485445	-0.0122243
ZB5	-0.0321398	0.0462265	0.0620902	-0.00703992	0.00872728	-0.0230454	0.0120182	0.0161925	0.0127582	0.00277986	-0.0194264	0.00277039	-0.00574177	0.0302035	0.00414947	-0.037132	0.0370479	-0.0123446	0.0363638	0.0352485
ZB7	-0.0311374	0.0466644	0.0661566	-0.00244474	0.0128167	-0.0194199	0.00626936	0.0259535	0.00491456	-0.0161834	-0.0153583	-0.00888535	-0.021172	0.0496994	-0.0167099	-0.0277846	0.00430708	-0.00700676	0.0598517	-0.011417
SN010213	-0.0488286	-0.0428313	-0.049074	0.00287405	0.00190205	0.0882928	-0.000371905	-0.00503247	0.0119993	-0.115476	-0.0117424	0.0598919	-0.0806389	-0.00825937	-0.00586736	-0.00445334	-0.00808581	0.0220429	0.130264	0.0490736
SN010316	-0.0556281	-0.0425107	-0.0500926	-0.00407393	-0.00156223	0.0900455	0.00640042	0.000881898	0.000596628	-0.0933368	0.0202406	0.0172831	-0.0705597	-0.0241509	0.000931564	-0.0284892	0.0348812	0.0614658	0.0236489	-0.0657962
SN019101	-0.0362195	-0.0672278	-0.0368514	-0.0079489	0.00338249	0.0684449	0.0379913	-0.00502572	0.0241808	-0.170115	0.039429	0.0409278	-0.164992	-0.0530958	-0.047698	0.0354845	0.0658381	0.102231	0.138871	-0.135923
SN019102B	-0.0404061	-0.0652793	-0.0441246	-0.0111877	0.00210504	0.0714838	0.0259328	-0.00877975	0.0273574	-0.150397	0.0460253	0.025947	-0.149221	-0.0484434	-0.0290556	0.0300589	0.0852098	0.129415	0.157035	-0.13946
SN019107	-0.0661424	-0.0258393	-0.0638671	0.00582557	0.00422267	0.112664	-0.0256882	-0.00426413	0.021321	-0.070706	-0.003637	0.0196063	-0.0555729	0.00103219	-0.00454403	0.0214231	0.0370439	0.0862854	0.0835718	-0.0481058
SN019108	-0.0378444	-0.0579591	-0.0369719	-0.0116114	-0.000772683	0.068748	0.00561462	0.00201703	0.0302848	-0.121016	0.00327534	0.0227682	-0.0760026	-0.0073267	-0.0135624	0.0209206	0.0491237	0.0384259	0.0974485	-0.0800261
SN011530	-0.0352677	-0.0643086	-0.0373528	-0.00672358	-0.000227588	0.0444591	0.0171995	0.0200667	0.0293514	-0.0931817	-0.00933445	0.0539673	-0.102911	-0.0230788	-0.0109097	0.0128998	-0.0210284	-0.00205876	0.0659523	0.0629336
SN012445	-0.0358919	-0.0647838	-0.0406323	-0.00944283	-0.0148415	0.0483179	0.0173378	0.00524789	0.0198666	-0.113566	0.00330641	0.0643537	-0.10881	-0.0129432	-0.0333532	-0.00777523	-0.0135343	-0.00609877	0.0295123	0.00858901
SN013658	0.0381102	-0.132953	0.0601057	-0.051933	-0.000164876	0.0225912	0.0538603	-0.0115936	-0.0127847	-0.0423384	0.0197236	-0.00408622	0.0602765	0.0191192	0.00586558	-0.0172612	-0.0241913	-0.0190126	0.0194628	0.0285076
SN013860	-0.0288158	-0.0736863	-0.0285112	-0.00548641	0.0141924	0.0457705	0.0319043	-0.00371518	0.0226799	-0.115541	0.0296763	0.0339961	-0.10218	-0.0305752	0.00123071	0.0411161	0.0532251	0.025735	0.0609286	-0.080439

## Sheet: Figure4B
	Sample	Total.Reads	BWA.(MQ.>.0)	VG1	VG1p	VG5	VG5P	VG1.(perfect)	VG1p.(perfect)	VG5.(perfect)	VG5P.(pfct)	VG1.gapless	VG1p.gapless	VG5.gapless	VG5P.gapless	Improvement.(VG5)	Improvement.(VG5P)	Improvement.(pfct)
1	Angus01	928187732	832281566	893075854	893544282	902404282	902463175	583121468	583314751	644936930	648365043	855586920	855979153	884837121	884861451	0.0842536	0.0843244	0.106008
2	Angus32065	906970680	792751386	854405524	854987552	865033461	865084926	604622673	604750420	671599049	675121352	818109901	818703405	846647900	846688166	0.0911787	0.0912437	0.110774
3	Angus34122	864403634	743160428	793656126	794331965	803749816	803836515	467845583	467955885	518261239	520964855	760335367	760987837	786465331	786534995	0.0815294	0.081646	0.107761
4	NDama_ND21	926776864	799982219	875099137	875483834	885850899	885855447	471730086	471769793	551946654	556755360	809767269	810186244	853338723	853343432	0.107338	0.107344	0.170048
5	NDama_ND23	946691478	817153671	893022681	893427982	904325136	904331056	479389687	479429621	561930255	566848274	826196845	826646267	870981846	870989182	0.106677	0.106684	0.172178
6	NDama_ND39	950969094	821552000	894519745	894974064	906013335	906025343	471847235	471887670	556256321	562126367	826369056	826864824	872652555	872670620	0.102807	0.102822	0.178891
7	Sahiwal_3	836114964	710699431	788823178	789365853	797945067	798035193	341985161	342042011	434026216	448619267	710355283	710859320	757568819	757692230	0.12276	0.122887	0.269138
8	Sahiwal_6	804861362	670006656	738061196	738671701	747774299	747875274	317408365	317460489	403407675	416445444	664300098	664882221	710359918	710494544	0.11607	0.116221	0.270942
9	Sahiwal_7	858538472	736825916	809839124	810399824	820078287	820156721	360995555	361052489	452171259	466380083	732310479	732837137	780332016	780449020	0.112988	0.113094	0.252567

## Sheet: Figure4C
Length	AllelicBalance	Algorithm
-1	0,543685019715318	FB_ALL
-10	0,549615131226394	FB_ALL
-11	0,559050592856111	FB_ALL
-12	0,554110320105609	FB_ALL
-13	0,560340472092167	FB_ALL
-14	0,555758463215374	FB_ALL
-15	0,564609333872009	FB_ALL
-16	0,557706742678249	FB_ALL
-17	0,567896122632657	FB_ALL
-18	0,566499688141569	FB_ALL
-19	0,57579025884667	FB_ALL
-2	0,540234265450777	FB_ALL
-20	0,575198393013041	FB_ALL
-21	0,584617458507189	FB_ALL
-22	0,587321157420221	FB_ALL
-23	0,590030868277651	FB_ALL
-24	0,594398075842263	FB_ALL
-25	0,600396769696052	FB_ALL
-26	0,604021600996469	FB_ALL
-27	0,602922398217749	FB_ALL
-28	0,612427123300486	FB_ALL
-29	0,617620808988248	FB_ALL
-3	0,537104275578926	FB_ALL
-30	0,625535114545273	FB_ALL
-31	0,624374911032886	FB_ALL
-32	0,641420545973593	FB_ALL
-33	0,629318885310452	FB_ALL
-34	0,641722260304288	FB_ALL
-35	0,636789980290621	FB_ALL
-36	0,646011487664677	FB_ALL
-37	0,653154917069072	FB_ALL
-38	0,655812926424214	FB_ALL
-39	0,643165986268333	FB_ALL
-4	0,536102081324404	FB_ALL
-40	0,670651087652265	FB_ALL
-41	0,664211498606239	FB_ALL
-42	0,691439888638185	FB_ALL
-43	0,673608388160284	FB_ALL
-44	0,698962636262313	FB_ALL
-45	0,676653395340231	FB_ALL
-46	0,677706004864698	FB_ALL
-47	0,699303426935972	FB_ALL
-48	0,68640409698217	FB_ALL
-49	0,70657257539606	FB_ALL
-5	0,540076024973207	FB_ALL
-50	0,706532048749505	FB_ALL
-51	0,679210587099148	FB_ALL
-52	0,710581145472051	FB_ALL
-53	0,724255514209042	FB_ALL
-54	0,721639276790088	FB_ALL
-55	0,744221356391826	FB_ALL
-56	0,788169403563497	FB_ALL
-57	0,73956437881943	FB_ALL
-58	0,746071945483807	FB_ALL
-59	0,711325848873793	FB_ALL
-6	0,537271525680686	FB_ALL
-60	0,747142091750021	FB_ALL
-7	0,546913235747253	FB_ALL
-8	0,542267605617951	FB_ALL
-9	0,554544108312243	FB_ALL
<-60	0,746499458979358	FB_ALL
>60	NA	FB_ALL
0	0,536702093404867	FB_ALL
1	0,538114687923167	FB_ALL
10	0,562407759691872	FB_ALL
11	0,55775422569445	FB_ALL
12	0,564026121044999	FB_ALL
13	0,559141150529031	FB_ALL
14	0,575505463046305	FB_ALL
15	0,568561000681435	FB_ALL
16	0,589943997798958	FB_ALL
17	0,570723508142395	FB_ALL
18	0,595569069071321	FB_ALL
19	0,588779338480812	FB_ALL
2	0,541997799410786	FB_ALL
20	0,608221694372053	FB_ALL
21	0,613423413167447	FB_ALL
22	0,61934009828109	FB_ALL
23	0,624233753396397	FB_ALL
24	0,6457451170649	FB_ALL
25	0,644740600593187	FB_ALL
26	0,654813356754378	FB_ALL
27	0,653787122458935	FB_ALL
28	0,673420341787014	FB_ALL
29	0,665327777514703	FB_ALL
3	0,549573763613915	FB_ALL
30	0,661706468570945	FB_ALL
31	0,661651327633613	FB_ALL
32	0,678626194271498	FB_ALL
33	0,685105291991854	FB_ALL
34	0,676576802310767	FB_ALL
35	0,676521876425129	FB_ALL
36	0,693381755119854	FB_ALL
37	0,705844927630165	FB_ALL
38	0,706164553754563	FB_ALL
39	0,70553952210582	FB_ALL
4	0,550966950897046	FB_ALL
40	0,709983368248646	FB_ALL
41	0,706467695909236	FB_ALL
42	0,722259598364983	FB_ALL
43	0,738764835237112	FB_ALL
44	0,736583275399102	FB_ALL
45	0,700840643275	FB_ALL
46	0,81095571095575	FB_ALL
47	0,857142857143	FB_ALL
48	NA	FB_ALL
49	NA	FB_ALL
5	0,554810020538141	FB_ALL
50	NA	FB_ALL
51	NA	FB_ALL
52	NA	FB_ALL
53	NA	FB_ALL
54	NA	FB_ALL
55	NA	FB_ALL
56	NA	FB_ALL
57	NA	FB_ALL
58	NA	FB_ALL
59	NA	FB_ALL
6	0,560856369795133	FB_ALL
60	NA	FB_ALL
7	0,566365525988283	FB_ALL
8	0,564892429985941	FB_ALL
9	0,548548421954682	FB_ALL
-1	0,53802145925202	GATK_ALL
-10	0,543853973414153	GATK_ALL
-11	0,556680803227086	GATK_ALL
-12	0,543697277160613	GATK_ALL
-13	0,55809151843962	GATK_ALL
-14	0,542502864123445	GATK_ALL
-15	0,559800194165213	GATK_ALL
-16	0,542473326639411	GATK_ALL
-17	0,558285820170494	GATK_ALL
-18	0,543024224210375	GATK_ALL
-19	0,560477446750914	GATK_ALL
-2	0,553978473112695	GATK_ALL
-20	0,542978348096791	GATK_ALL
-21	0,558331698679199	GATK_ALL
-22	0,549145994846271	GATK_ALL
-23	0,57675202888906	GATK_ALL
-24	0,550492834679344	GATK_ALL
-25	0,567868706302804	GATK_ALL
-26	0,545035148497336	GATK_ALL
-27	0,563634004999488	GATK_ALL
-28	0,553908678407811	GATK_ALL
-29	0,570064951483464	GATK_ALL
-3	0,54810147047941	GATK_ALL
-30	0,553966305634524	GATK_ALL
-31	0,573546047395072	GATK_ALL
-32	0,556283829227228	GATK_ALL
-33	0,578027627988108	GATK_ALL
-34	0,55576885442688	GATK_ALL
-35	0,581547972910995	GATK_ALL
-36	0,570183286372854	GATK_ALL
-37	0,585565663857935	GATK_ALL
-38	0,560362695584749	GATK_ALL
-39	0,590623215277548	GATK_ALL
-4	0,545812655564702	GATK_ALL
-40	0,581198195396315	GATK_ALL
-41	0,591363770869472	GATK_ALL
-42	0,593088349487628	GATK_ALL
-43	0,590873650409289	GATK_ALL
-44	0,587776555188753	GATK_ALL
-45	0,605893984729389	GATK_ALL
-46	0,604610100637401	GATK_ALL
-47	0,589384886366976	GATK_ALL
-48	0,588020303628367	GATK_ALL
-49	0,603595833918317	GATK_ALL
-5	0,548848589728175	GATK_ALL
-50	0,597473898907571	GATK_ALL
-51	0,593795905958715	GATK_ALL
-52	0,58940328996083	GATK_ALL
-53	0,597280924726468	GATK_ALL
-54	0,59883712080352	GATK_ALL
-55	0,604417193344691	GATK_ALL
-56	0,608349877533845	GATK_ALL
-57	0,59342763485494	GATK_ALL
-58	0,57829369145177	GATK_ALL
-59	0,616429750503323	GATK_ALL
-6	0,54951422871511	GATK_ALL
-60	0,587280878733521	GATK_ALL
-7	0,55544838545023	GATK_ALL
-8	0,544251881799982	GATK_ALL
-9	0,564112440088007	GATK_ALL
<-60	0,617231380023205	GATK_ALL
>60	0,625249478263042	GATK_ALL
0	0,535632971710711	GATK_ALL
1	0,527430873979953	GATK_ALL
10	0,562572564416913	GATK_ALL
11	0,570143758233664	GATK_ALL
12	0,568877830223289	GATK_ALL
13	0,605670630190476	GATK_ALL
14	0,575343405246824	GATK_ALL
15	0,569927280735444	GATK_ALL
16	0,576337888107775	GATK_ALL
17	0,56887990288315	GATK_ALL
18	0,576834932239821	GATK_ALL
19	0,569512559332461	GATK_ALL
2	0,545172606749363	GATK_ALL
20	0,576806161017472	GATK_ALL
21	0,566574568212071	GATK_ALL
22	0,582629457794159	GATK_ALL
23	0,577679062442158	GATK_ALL
24	0,581152358795726	GATK_ALL
25	0,569028927079603	GATK_ALL
26	0,591168743089596	GATK_ALL
27	0,582761431692923	GATK_ALL
28	0,592156989188722	GATK_ALL
29	0,586217348185701	GATK_ALL
3	0,546641806098289	GATK_ALL
30	0,598882581641557	GATK_ALL
31	0,58940919801935	GATK_ALL
32	0,593641245231567	GATK_ALL
33	0,590161157963674	GATK_ALL
34	0,599609742847527	GATK_ALL
35	0,589071286075663	GATK_ALL
36	0,58925704848976	GATK_ALL
37	0,59124203549835	GATK_ALL
38	0,593381725015373	GATK_ALL
39	0,586730231824146	GATK_ALL
4	0,546058461561829	GATK_ALL
40	0,582368148370225	GATK_ALL
41	0,597996072359152	GATK_ALL
42	0,595594267989543	GATK_ALL
43	0,601923163536158	GATK_ALL
44	0,606533932860017	GATK_ALL
45	0,608698533636452	GATK_ALL
46	0,616524186425073	GATK_ALL
47	0,605398043507094	GATK_ALL
48	0,597558179597303	GATK_ALL
49	0,602587360493453	GATK_ALL
5	0,553861249982213	GATK_ALL
50	0,588612569243489	GATK_ALL
51	0,599504607707312	GATK_ALL
52	0,608306489036986	GATK_ALL
53	0,602525899537683	GATK_ALL
54	0,606833445171161	GATK_ALL
55	0,610774001658609	GATK_ALL
56	0,602686738250559	GATK_ALL
57	0,60612216863077	GATK_ALL
58	0,620400714322631	GATK_ALL
59	0,598901636623382	GATK_ALL
6	0,556128342367749	GATK_ALL
60	0,610587917887815	GATK_ALL
7	0,568479594965559	GATK_ALL
8	0,562385823601762	GATK_ALL
9	0,566528301892433	GATK_ALL
-1	0,544956401143861	VG1_ALL
-10	0,532067366869331	VG1_ALL
-11	0,569312785028642	VG1_ALL
-12	0,533810919991759	VG1_ALL
-13	0,578263947603688	VG1_ALL
-14	0,538950016240435	VG1_ALL
-15	0,579607735106872	VG1_ALL
-16	0,545963682808592	VG1_ALL
-17	0,585488438380625	VG1_ALL
-18	0,54783793330641	VG1_ALL
-19	0,59443159440893	VG1_ALL
-2	0,520797010885362	VG1_ALL
-20	0,556678868025831	VG1_ALL
-21	0,601691841155821	VG1_ALL
-22	0,566906488987073	VG1_ALL
-23	0,612187274428676	VG1_ALL
-24	0,577094947277717	VG1_ALL
-25	0,619193999597804	VG1_ALL
-26	0,581402461478752	VG1_ALL
-27	0,61546530815363	VG1_ALL
-28	0,583947955489913	VG1_ALL
-29	0,626088454697311	VG1_ALL
-3	0,533787709134828	VG1_ALL
-30	0,60001889863563	VG1_ALL
-31	0,628380019161556	VG1_ALL
-32	0,72170751842407	VG1_ALL
-33	0,649637824519024	VG1_ALL
-34	0,62218817895578	VG1_ALL
-35	0,63199929120742	VG1_ALL
-36	0,640934105991443	VG1_ALL
-37	0,664389277956223	VG1_ALL
-38	0,65572110184805	VG1_ALL
-39	0,633999457688366	VG1_ALL
-4	0,528726635845625	VG1_ALL
-40	0,657560699007253	VG1_ALL
-41	0,687461267900916	VG1_ALL
-42	0,621245900497232	VG1_ALL
-43	0,671124836971743	VG1_ALL
-44	0,681604868940904	VG1_ALL
-45	0,682800752099103	VG1_ALL
-46	0,660307865729476	VG1_ALL
-47	0,684682150914973	VG1_ALL
-48	0,675770142861801	VG1_ALL
-49	0,707545351193855	VG1_ALL
-5	0,535200187408138	VG1_ALL
-50	0,663159719636687	VG1_ALL
-51	0,721264115323851	VG1_ALL
-52	0,695684164096182	VG1_ALL
-53	0,707339881137783	VG1_ALL
-54	0,751675625570136	VG1_ALL
-55	0,738714787042061	VG1_ALL
-56	0,731172363423082	VG1_ALL
-57	0,713864010872006	VG1_ALL
-58	0,730970257303683	VG1_ALL
-59	0,742285515361264	VG1_ALL
-6	0,515948626749483	VG1_ALL
-60	0,802842082572611	VG1_ALL
-7	0,541632312860885	VG1_ALL
-8	0,521156322943095	VG1_ALL
-9	0,559958606812047	VG1_ALL
<-60	0,773303359151837	VG1_ALL
>60	NA	VG1_ALL
0	0,560368669846248	VG1_ALL
1	0,575328254825834	VG1_ALL
10	0,558959209092969	VG1_ALL
11	0,552808608089649	VG1_ALL
12	0,547686879833326	VG1_ALL
13	0,555557361445407	VG1_ALL
14	0,55147252548784	VG1_ALL
15	0,542575666239948	VG1_ALL
16	NA	VG1_ALL
17	NA	VG1_ALL
18	NA	VG1_ALL
19	NA	VG1_ALL
2	0,54426993247111	VG1_ALL
20	NA	VG1_ALL
21	NA	VG1_ALL
22	NA	VG1_ALL
23	NA	VG1_ALL
24	NA	VG1_ALL
25	NA	VG1_ALL
26	0,5	VG1_ALL
27	NA	VG1_ALL
28	NA	VG1_ALL
29	NA	VG1_ALL
3	0,545746378596654	VG1_ALL
30	NA	VG1_ALL
31	NA	VG1_ALL
32	NA	VG1_ALL
33	NA	VG1_ALL
34	NA	VG1_ALL
35	NA	VG1_ALL
36	NA	VG1_ALL
37	NA	VG1_ALL
38	NA	VG1_ALL
39	NA	VG1_ALL
4	0,546763967494782	VG1_ALL
40	NA	VG1_ALL
41	NA	VG1_ALL
42	NA	VG1_ALL
43	NA	VG1_ALL
44	NA	VG1_ALL
45	NA	VG1_ALL
46	NA	VG1_ALL
47	NA	VG1_ALL
48	NA	VG1_ALL
49	NA	VG1_ALL
5	0,543519627089771	VG1_ALL
50	NA	VG1_ALL
51	NA	VG1_ALL
52	NA	VG1_ALL
53	NA	VG1_ALL
54	NA	VG1_ALL
55	NA	VG1_ALL
56	NA	VG1_ALL
57	NA	VG1_ALL
58	NA	VG1_ALL
59	NA	VG1_ALL
6	0,553364956716834	VG1_ALL
60	NA	VG1_ALL
7	0,559483915127228	VG1_ALL
8	0,560863828442223	VG1_ALL
9	0,545733776987098	VG1_ALL
-1	0,54439947714877	VG1P_ALL
-10	0,532789449025676	VG1P_ALL
-11	0,568722120551758	VG1P_ALL
-12	0,533114003062128	VG1P_ALL
-13	0,576084255916124	VG1P_ALL
-14	0,537867491260372	VG1P_ALL
-15	0,579052930028186	VG1P_ALL
-16	0,545751127988479	VG1P_ALL
-17	0,583221886418866	VG1P_ALL
-18	0,548554810400254	VG1P_ALL
-19	0,593338391056489	VG1P_ALL
-2	0,520795489545589	VG1P_ALL
-20	0,554506697120961	VG1P_ALL
-21	0,599352743184195	VG1P_ALL
-22	0,563591371250888	VG1P_ALL
-23	0,610083106456483	VG1P_ALL
-24	0,574797374386728	VG1P_ALL
-25	0,615908407662503	VG1P_ALL
-26	0,579513837548493	VG1P_ALL
-27	0,614730827632509	VG1P_ALL
-28	0,582328597169113	VG1P_ALL
-29	0,62751112020287	VG1P_ALL
-3	0,533255239446663	VG1P_ALL
-30	0,603163321340046	VG1P_ALL
-31	0,634206965507302	VG1P_ALL
-32	0,72099985188962	VG1P_ALL
-33	0,655073618739182	VG1P_ALL
-34	0,626669578446744	VG1P_ALL
-35	0,634090964504824	VG1P_ALL
-36	0,645402799574494	VG1P_ALL
-37	0,674180015967038	VG1P_ALL
-38	0,647591255917091	VG1P_ALL
-39	0,644353926815566	VG1P_ALL
-4	0,528181145130612	VG1P_ALL
-40	0,660174746499561	VG1P_ALL
-41	0,66525419472535	VG1P_ALL
-42	0,628955376421368	VG1P_ALL
-43	0,679867582957993	VG1P_ALL
-44	0,678010948485542	VG1P_ALL
-45	0,693558748012031	VG1P_ALL
-46	0,672711258345702	VG1P_ALL
-47	0,674919925266651	VG1P_ALL
-48	0,673048441310437	VG1P_ALL
-49	0,707288509746458	VG1P_ALL
-5	0,5341542527253	VG1P_ALL
-50	0,659590607916527	VG1P_ALL
-51	0,73588101571526	VG1P_ALL
-52	0,705887324215627	VG1P_ALL
-53	0,71867583700479	VG1P_ALL
-54	0,750080369770306	VG1P_ALL
-55	0,741085326217062	VG1P_ALL
-56	0,739593045829324	VG1P_ALL
-57	0,733290180732411	VG1P_ALL
-58	0,748848596017386	VG1P_ALL
-59	0,740650185924763	VG1P_ALL
-6	0,515200181126442	VG1P_ALL
-60	0,789967152773167	VG1P_ALL
-7	0,541357820019636	VG1P_ALL
-8	0,521393000572631	VG1P_ALL
-9	0,558178708838397	VG1P_ALL
<-60	0,705602181915988	VG1P_ALL
>60	0,561630952100792	VG1P_ALL
0	0,558676866558123	VG1P_ALL
1	0,573256705610797	VG1P_ALL
10	0,559598652643131	VG1P_ALL
11	0,603268622690432	VG1P_ALL
12	0,618575038185078	VG1P_ALL
13	0,52384487478756	VG1P_ALL
14	0,554379622734935	VG1P_ALL
15	0,60816715505901	VG1P_ALL
16	0,833252216857286	VG1P_ALL
17	0,743673067992278	VG1P_ALL
18	0,865817091454	VG1P_ALL
19	0,784933152183667	VG1P_ALL
2	0,544076506683944	VG1P_ALL
20	NA	VG1P_ALL
21	NA	VG1P_ALL
22	0,5952380952385	VG1P_ALL
23	0,57143884071075	VG1P_ALL
24	0,868376068376	VG1P_ALL
25	NA	VG1P_ALL
26	NA	VG1P_ALL
27	0,84751623376625	VG1P_ALL
28	NA	VG1P_ALL
29	NA	VG1P_ALL
3	0,545620066348384	VG1P_ALL
30	NA	VG1P_ALL
31	NA	VG1P_ALL
32	0,661754144230583	VG1P_ALL
33	NA	VG1P_ALL
34	NA	VG1P_ALL
35	0,850514069264333	VG1P_ALL
36	NA	VG1P_ALL
37	0,82188425609475	VG1P_ALL
38	NA	VG1P_ALL
39	0,745454545455	VG1P_ALL
4	0,546525403672378	VG1P_ALL
40	NA	VG1P_ALL
41	NA	VG1P_ALL
42	NA	VG1P_ALL
43	NA	VG1P_ALL
44	0,6547803030302	VG1P_ALL
45	0,852140077821	VG1P_ALL
46	0,721030005569583	VG1P_ALL
47	0,870967741935	VG1P_ALL
48	NA	VG1P_ALL
49	NA	VG1P_ALL
5	0,543813620756317	VG1P_ALL
50	0,3881126290093	VG1P_ALL
51	NA	VG1P_ALL
52	NA	VG1P_ALL
53	NA	VG1P_ALL
54	NA	VG1P_ALL
55	NA	VG1P_ALL
56	NA	VG1P_ALL
57	NA	VG1P_ALL
58	0,467592276145	VG1P_ALL
59	NA	VG1P_ALL
6	0,552579135501488	VG1P_ALL
60	0,46109339152825	VG1P_ALL
7	0,559490013980955	VG1P_ALL
8	0,560821271717944	VG1P_ALL
9	0,547104087317678	VG1P_ALL
-1	0,555914053364369	VG5_ALL
-10	0,5353536080318	VG5_ALL
-11	0,546410793033546	VG5_ALL
-12	0,5303645623633	VG5_ALL
-13	0,549048577663205	VG5_ALL
-14	0,527679364322147	VG5_ALL
-15	0,547934180132793	VG5_ALL
-16	0,527321496473667	VG5_ALL
-17	0,544350299968392	VG5_ALL
-18	0,526332595774515	VG5_ALL
-19	0,54945926655545	VG5_ALL
-2	0,543371790354971	VG5_ALL
-20	0,52891384620724	VG5_ALL
-21	0,546493605492864	VG5_ALL
-22	0,533191416928176	VG5_ALL
-23	0,551262646811794	VG5_ALL
-24	0,527819320573018	VG5_ALL
-25	0,545304299819127	VG5_ALL
-26	0,532989486838673	VG5_ALL
-27	0,545110168063287	VG5_ALL
-28	0,530218789804347	VG5_ALL
-29	0,548337593475192	VG5_ALL
-3	0,540324782322963	VG5_ALL
-30	0,546806420826685	VG5_ALL
-31	0,562218892609947	VG5_ALL
-32	0,561907304864805	VG5_ALL
-33	0,537668184052319	VG5_ALL
-34	0,537433419132224	VG5_ALL
-35	0,538383392150004	VG5_ALL
-36	0,543578102923346	VG5_ALL
-37	0,543691955799008	VG5_ALL
-38	0,545729246906919	VG5_ALL
-39	0,540692908434107	VG5_ALL
-4	0,535083069100833	VG5_ALL
-40	0,527673594731577	VG5_ALL
-41	0,517929228919156	VG5_ALL
-42	0,525440684992568	VG5_ALL
-43	0,536494658567992	VG5_ALL
-44	0,550615465207475	VG5_ALL
-45	0,544264609968769	VG5_ALL
-46	0,541077803083265	VG5_ALL
-47	0,570079956358395	VG5_ALL
-48	0,551452667266739	VG5_ALL
-49	0,563031822275903	VG5_ALL
-5	0,53622821378582	VG5_ALL
-50	0,546881015686325	VG5_ALL
-51	0,555600691284589	VG5_ALL
-52	0,552925399694459	VG5_ALL
-53	0,552956271379425	VG5_ALL
-54	0,567006144203887	VG5_ALL
-55	0,529013659173532	VG5_ALL
-56	0,548711370001319	VG5_ALL
-57	0,558172746211801	VG5_ALL
-58	0,53974937524421	VG5_ALL
-59	0,537831895820796	VG5_ALL
-6	0,530004978936469	VG5_ALL
-60	0,554395871652217	VG5_ALL
-7	0,537198778812202	VG5_ALL
-8	0,526535439295637	VG5_ALL
-9	0,547450659675418	VG5_ALL
<-60	0,52872228944907	VG5_ALL
>60	0,57840150660543	VG5_ALL
0	0,54265968456639	VG5_ALL
1	0,587163417266608	VG5_ALL
10	0,564899354504038	VG5_ALL
11	0,554717789960261	VG5_ALL
12	0,56311443079982	VG5_ALL
13	0,554379303726916	VG5_ALL
14	0,564686458404947	VG5_ALL
15	0,548874348332232	VG5_ALL
16	0,552446122165383	VG5_ALL
17	0,540910651455734	VG5_ALL
18	0,555001274376142	VG5_ALL
19	0,540677594642733	VG5_ALL
2	0,560982807683161	VG5_ALL
20	0,54859929532541	VG5_ALL
21	0,539277171229027	VG5_ALL
22	0,555620458797438	VG5_ALL
23	0,545780394712188	VG5_ALL
24	0,554890269937699	VG5_ALL
25	0,540257006569446	VG5_ALL
26	0,562560399900904	VG5_ALL
27	0,552100386340114	VG5_ALL
28	0,561478078573743	VG5_ALL
29	0,561179094914617	VG5_ALL
3	0,556025894722785	VG5_ALL
30	0,564953359177348	VG5_ALL
31	0,544002317967886	VG5_ALL
32	0,544126345103435	VG5_ALL
33	0,544349051431608	VG5_ALL
34	0,572128189238671	VG5_ALL
35	0,550535552651087	VG5_ALL
36	0,559045231617852	VG5_ALL
37	0,555857517631309	VG5_ALL
38	0,551204918139611	VG5_ALL
39	0,552153875880575	VG5_ALL
4	0,557209913232724	VG5_ALL
40	0,558637140725487	VG5_ALL
41	0,552713569340249	VG5_ALL
42	0,568306145579987	VG5_ALL
43	0,549786287466689	VG5_ALL
44	0,558056245839153	VG5_ALL
45	0,559829880686424	VG5_ALL
46	0,546793941590714	VG5_ALL
47	0,533864668223725	VG5_ALL
48	0,54117942416222	VG5_ALL
49	0,532777962017428	VG5_ALL
5	0,555985818308131	VG5_ALL
50	0,531220992240275	VG5_ALL
51	0,526275895889783	VG5_ALL
52	0,509291682704523	VG5_ALL
53	0,534671731345863	VG5_ALL
54	0,544315152313672	VG5_ALL
55	0,496402126960412	VG5_ALL
56	0,53484029368241	VG5_ALL
57	0,515548992646739	VG5_ALL
58	0,523120840095971	VG5_ALL
59	0,54359678344247	VG5_ALL
6	0,564812109062456	VG5_ALL
60	0,526238340637252	VG5_ALL
7	0,56816376317753	VG5_ALL
8	0,566106227136362	VG5_ALL
9	0,561771703498277	VG5_ALL
-1	0,555808998264267	VG5P_ALL
-10	0,534748405049894	VG5P_ALL
-11	0,545935270844223	VG5P_ALL
-12	0,530054593512233	VG5P_ALL
-13	0,548683409429216	VG5P_ALL
-14	0,527147805670984	VG5P_ALL
-15	0,547792068196857	VG5P_ALL
-16	0,52633213431179	VG5P_ALL
-17	0,544810447227917	VG5P_ALL
-18	0,525508830180994	VG5P_ALL
-19	0,548768173346872	VG5P_ALL
-2	0,543343546767603	VG5P_ALL
-20	0,529179806877835	VG5P_ALL
-21	0,546718189139108	VG5P_ALL
-22	0,53158290991977	VG5P_ALL
-23	0,551489512880358	VG5P_ALL
-24	0,529180793375541	VG5P_ALL
-25	0,545638140258062	VG5P_ALL
-26	0,534721811132681	VG5P_ALL
-27	0,545024555824259	VG5P_ALL
-28	0,531296358318621	VG5P_ALL
-29	0,547233345553936	VG5P_ALL
-3	0,540032056565079	VG5P_ALL
-30	0,547262077446091	VG5P_ALL
-31	0,564064933326938	VG5P_ALL
-32	0,562551563339043	VG5P_ALL
-33	0,535104076523966	VG5P_ALL
-34	0,537807617479224	VG5P_ALL
-35	0,539949422784848	VG5P_ALL
-36	0,546434775422422	VG5P_ALL
-37	0,541637604602301	VG5P_ALL
-38	0,545984846960867	VG5P_ALL
-39	0,54094004785844	VG5P_ALL
-4	0,535027724012325	VG5P_ALL
-40	0,527410775590012	VG5P_ALL
-41	0,516800308146024	VG5P_ALL
-42	0,52732529296957	VG5P_ALL
-43	0,53798631270624	VG5P_ALL
-44	0,546757225879428	VG5P_ALL
-45	0,54431047001678	VG5P_ALL
-46	0,535495917933349	VG5P_ALL
-47	0,571317120447988	VG5P_ALL
-48	0,547838361993672	VG5P_ALL
-49	0,565291889187946	VG5P_ALL
-5	0,536138638233918	VG5P_ALL
-50	0,546874288004336	VG5P_ALL
-51	0,558128593761314	VG5P_ALL
-52	0,552896298762687	VG5P_ALL
-53	0,54838365430727	VG5P_ALL
-54	0,562482953713094	VG5P_ALL
-55	0,534491380278252	VG5P_ALL
-56	0,550978431778098	VG5P_ALL
-57	0,56121154398829	VG5P_ALL
-58	0,533769554929468	VG5P_ALL
-59	0,534739559011972	VG5P_ALL
-6	0,529842163034823	VG5P_ALL
-60	0,552650976533456	VG5P_ALL
-7	0,537204748628631	VG5P_ALL
-8	0,526341439372065	VG5P_ALL
-9	0,54729763267802	VG5P_ALL
<-60	0,529566160999274	VG5P_ALL
>60	0,578794487845027	VG5P_ALL
0	0,542208123271318	VG5P_ALL
1	0,58706498201747	VG5P_ALL
10	0,565069620915365	VG5P_ALL
11	0,554302725313257	VG5P_ALL
12	0,562294234763268	VG5P_ALL
13	0,554367602045692	VG5P_ALL
14	0,564592867610396	VG5P_ALL
15	0,550722077820942	VG5P_ALL
16	0,552225870829272	VG5P_ALL
17	0,540921405117871	VG5P_ALL
18	0,555633291592724	VG5P_ALL
19	0,540030747032525	VG5P_ALL
2	0,560918534688358	VG5P_ALL
20	0,54853071410893	VG5P_ALL
21	0,539582217996813	VG5P_ALL
22	0,557153400523374	VG5P_ALL
23	0,545320459323637	VG5P_ALL
24	0,554305609269444	VG5P_ALL
25	0,544040623764572	VG5P_ALL
26	0,563202288750531	VG5P_ALL
27	0,552481820744826	VG5P_ALL
28	0,559864216119849	VG5P_ALL
29	0,563159759503713	VG5P_ALL
3	0,555862296472709	VG5P_ALL
30	0,566209795399214	VG5P_ALL
31	0,542542447327043	VG5P_ALL
32	0,542874382193274	VG5P_ALL
33	0,54508264492428	VG5P_ALL
34	0,573437053322362	VG5P_ALL
35	0,548833026012761	VG5P_ALL
36	0,558407518067426	VG5P_ALL
37	0,555083856960754	VG5P_ALL
38	0,552883956066501	VG5P_ALL
39	0,549148231132244	VG5P_ALL
4	0,55722101270837	VG5P_ALL
40	0,557412678522624	VG5P_ALL
41	0,552730855764473	VG5P_ALL
42	0,565965604904162	VG5P_ALL
43	0,548751984606571	VG5P_ALL
44	0,558745475257579	VG5P_ALL
45	0,561890700306316	VG5P_ALL
46	0,549317115051704	VG5P_ALL
47	0,533699804060901	VG5P_ALL
48	0,537992374361962	VG5P_ALL
49	0,535096661098032	VG5P_ALL
5	0,555749492335729	VG5P_ALL
50	0,531024181207318	VG5P_ALL
51	0,527951171938037	VG5P_ALL
52	0,513384661092722	VG5P_ALL
53	0,532398137997976	VG5P_ALL
54	0,547265432572763	VG5P_ALL
55	0,495943643814326	VG5P_ALL
56	0,533563776417041	VG5P_ALL
57	0,523655048190341	VG5P_ALL
58	0,524218442928442	VG5P_ALL
59	0,540666330427441	VG5P_ALL
6	0,564668589045793	VG5P_ALL
60	0,535543523819178	VG5P_ALL
7	0,567814118436684	VG5P_ALL
8	0,56604090042687	VG5P_ALL
9	0,561631014683922	VG5P_ALL

## Sheet: Figure4D
Group 1	Group 2	Group 3
BIONANO			187
DELLY			4963
VG5P			274
BIONANO	DELLY		4520
BIONANO	VG5P		88
DELLY	VG5P		1228
DELLY	BIONANO		2219
VG5P	BIONANO		175
VG5P	DELLY		5434
BIONANO	DELLY	VG5P	3673
DELLY	BIONANO	VG5P	3215
VG5P	DELLY	BIONANO	6423

## Sheet: Figure6A
Reference	Breed	Sample	Raw	No blank	No blank significant	Low repetitive content	Low repetitive content significant	Cross-referenced	Ratio	Ratio significant
ANGUS	Holstein	HF3457_Bcell_ATAC	37811	33096	26	24468	22	0	0.845148	0.8125
ANGUS	N'Dama	ND230_Bcell_ATAC	37768	34397	39	22827	34	0	0.734085	0.795918
ANGUS	Nelore	Nelore2_Bcell_ATAC	55209	50266	722	33454	701	0	0.88626	0.899128
ANKOLE	Holstein	HF3457_Bcell_ATAC	47367	38177	74	24242	14	0	0.974898	2.3125
ANKOLE	N'Dama	ND230_Bcell_ATAC	46388	40166	124	22603	14	0	0.857204	2.53061
ANKOLE	Nelore	Nelore2_Bcell_ATAC	65189	55723	782	34384	680	0	0.982474	0.973848
ARS-UCD1.2+	Holstein	HF3457_Bcell_ATAC	45041	40621	19	29581	15	38396	1.03731	0.59375
ARS-UCD1.2+	N'Dama	ND230_Bcell_ATAC	50728	47608	30	25637	24	44390	1.01603	0.612245
ARS-UCD1.2+	Nelore	Nelore2_Bcell_ATAC	60841	57451	832	35226	801	55408	1.01294	1.03611
BRAHMAN	Holstein	HF3457_Bcell_ATAC	36426	33216	20	26484	14	0	0.848212	0.625
BRAHMAN	N'Dama	ND230_Bcell_ATAC	40204	37672	28	25871	18	0	0.803978	0.571429
BRAHMAN	Nelore	Nelore2_Bcell_ATAC	51011	48965	742	34228	709	0	0.863321	0.924035
HEREFORD	Holstein	HF3457_Bcell_ATAC	43464	39160	32	28524	28	0	1	1
HEREFORD	N'Dama	ND230_Bcell_ATAC	49826	46857	49	25271	43	0	1	1
HEREFORD	Nelore	Nelore2_Bcell_ATAC	59961	56717	803	34970	772	0	1	1
NDAMA	Holstein	HF3457_Bcell_ATAC	45679	41078	47	29602	32	0	1.04898	1.46875
NDAMA	N'Dama	ND230_Bcell_ATAC	51818	48779	77	25907	57	0	1.04102	1.57143
NDAMA	Nelore	Nelore2_Bcell_ATAC	57639	54814	869	35242	834	0	0.966447	1.08219

## Sheet: SupplementaryFigure1
Class	Type	Breed	Value
SINE	Alu/B1	Hereford	0
SINE	MIRs	Hereford	250318
LINE	LINE1	Hereford	436468
LINE	LINE2	Hereford	155838
LINE	L3/CR1	Hereford	18205
LINE	RTE	Hereford	37601
LTR elements	ERVL	Hereford	78470
LTR elements	ERVL-MaLRs	Hereford	136586
LTR elements	ERV classI	Hereford	29871
LTR elements	ERV classII	Hereford	0
DNA elements	hAT-Charlie	Hereford	155723
DNA elements	TcMar-Tigger	Hereford	44365
Unclassified	Unclassified	Hereford	3528
Small RNA	Small RNA	Hereford	74672
Satellites	Satellites	Hereford	0
Simple repeats	Simple repeats	Hereford	818516
Low complexity	Low complexity	Hereford	135610
SINE	Alu/B1	Angus	0
SINE	MIRs	Angus	239334
LINE	LINE1	Angus	406640
LINE	LINE2	Angus	148415
LINE	L3/CR1	Angus	17227
LINE	RTE	Angus	35687
LTR elements	ERVL	Angus	75110
LTR elements	ERVL-MaLRs	Angus	131013
LTR elements	ERV classI	Angus	28097
LTR elements	ERV classII	Angus	0
DNA elements	hAT-Charlie	Angus	148517
DNA elements	TcMar-Tigger	Angus	42024
Unclassified	Unclassified	Angus	3398
Small RNA	Small RNA	Angus	71575
Satellites	Satellites	Angus	0
Simple repeats	Simple repeats	Angus	770187
Low complexity	Low complexity	Angus	127279
SINE	Alu/B1	N'Dama	0
SINE	MIRs	N'Dama	265041
LINE	LINE1	N'Dama	450926
LINE	LINE2	N'Dama	163476
LINE	L3/CR1	N'Dama	19018
LINE	RTE	N'Dama	38748
LTR elements	ERVL	N'Dama	82347
LTR elements	ERVL-MaLRs	N'Dama	144027
LTR elements	ERV classI	N'Dama	30998
LTR elements	ERV classII	N'Dama	0
DNA elements	hAT-Charlie	N'Dama	165502
DNA elements	TcMar-Tigger	N'Dama	46779
Unclassified	Unclassified	N'Dama	3822
Small RNA	Small RNA	N'Dama	78804
Satellites	Satellites	N'Dama	0
Simple repeats	Simple repeats	N'Dama	864645
Low complexity	Low complexity	N'Dama	138765
SINE	Alu/B1	Ankole	0
SINE	MIRs	Ankole	255919
LINE	LINE1	Ankole	448256
LINE	LINE2	Ankole	159457
LINE	L3/CR1	Ankole	18654
LINE	RTE	Ankole	37865
LTR elements	ERVL	Ankole	81794
LTR elements	ERVL-MaLRs	Ankole	141409
LTR elements	ERV classI	Ankole	31049
LTR elements	ERV classII	Ankole	0
DNA elements	hAT-Charlie	Ankole	159688
DNA elements	TcMar-Tigger	Ankole	45685
Unclassified	Unclassified	Ankole	3610
Small RNA	Small RNA	Ankole	75559
Satellites	Satellites	Ankole	0
Simple repeats	Simple repeats	Ankole	840821
Low complexity	Low complexity	Ankole	140141
SINE	Alu/B1	Brahman	0
SINE	MIRs	Brahman	250675
LINE	LINE1	Brahman	430878
LINE	LINE2	Brahman	155989
LINE	L3/CR1	Brahman	18254
LINE	RTE	Brahman	37657
LTR elements	ERVL	Brahman	78849
LTR elements	ERVL-MaLRs	Brahman	136537
LTR elements	ERV classI	Brahman	29945
LTR elements	ERV classII	Brahman	0
DNA elements	hAT-Charlie	Brahman	155797
DNA elements	TcMar-Tigger	Brahman	44433
Unclassified	Unclassified	Brahman	3530
Small RNA	Small RNA	Brahman	74518
Satellites	Satellites	Brahman	0
Simple repeats	Simple repeats	Brahman	805291
Low complexity	Low complexity	Brahman	133529
